# Supplementary material for: DNA barcoding as new diagnostic tool to lethal plant poisoning in herbivorous mammals
Source: PLoS One. 2023 Nov 15;18(11):e0292275. doi: 10.1371/journal.pone.0292275 (PMC10650979; doi:10.1371/journal.pone.0292275)
Supplement: S1 Data — (TXT) [file pone.0292275.s010.txt]

>C_japonica_KIT
TCCAACTAGCTGCTATTGAAGCTCCATCTACAAATGGATAAGACTTTGGTCTTAGTGTATACTCGTTTTTAAAAGTAAAGGAGCAATAACCAATTTCTTGTTCTATCAGGAAGGCGTTATTGTTCCTTTACTTTTTTTTTTTTACATATCCTTTTTTCGTTACAAGAAAAAGATTCGTATGGGTAAAAAGAAAAGGATTTTTATGGGTTGGTTCATCATTGAGTATCGTCTTTTTGTTATGTATTAATTTAGAATTTATATACCTTTGTGAAATTGTTATTTTCCATTTAAAATAAAAGATAAAATTTTGAATTTTTGCTTACTATTTGTATCTCAAAAATAAGAGAAGAAAGAAATAATTATGAATGGTTGAATTTTAATTCTTTATTTTATAATTTAAATAGGGGAGTAAGGGGGCGGATGTAGCCAAGTGGATTAAGGCAGTGGATTGTGATCACCCCAGGCGGGAC---
>alpaka_1
CGTGACTAGCTGCTATTGAAGCTCCATCTACAAATGGATAAGACTTTGGTCTTAGTGTATACTCGTTTTTAAAAGTAAAGGAGCAATAACCAATTTCTTGTTCTATCAGGAAGGCGTTATTGTTCCTTTACTTTTTTTTTTTTACATATCCTTTTTTCGTTACAAGAAAAAGATTCGTATGGGTAAAAAGAAAAGGATTTTTATGGGTTGGTTCATCATTGAGTATCGTCTTTTTGTTATGTATTAATTTAGAATTTATATACCTTTGTGAAATTGTTATTTTCCATTTAAAATAAAAGATAAAATTTTGAATTTTTGCTTACTATTTGTATCTCAAAAATAAGAGAAGAAAGAAATAATTATGAATGGTTGAATTTTAATTCTTTATTTTATAATTTAAATAGGGGAGTAAGGGGGCGGATGTAGCCAAGTGGATTAAGGCAGTGGATTGTGACCCCCCCGGGGGGGGA
>MK353211.1:22-486 Camellia japonica isolate Jeju Island chloroplast, complete genome
CCCGCGCATGGTGGATTCACAATCCACTGCCTTAATCCACTTGGCTACATCCGCCCCCTTACTCCACTATTTAAATTATA
AAATAAAGAATTAAAATTCAACCATTCATAATTATTTCTTTCTTCTCTTATTTTTGAGATACAAATAGTAAGCAAAAATT
CAAAATTTTATCTTTTATTTTAAATGGAAAATAACAATTTCACAAAGGTATATAAATTCTAAATTAATACATAACAAAAA
GACGATACTCAATGATGAACCAACCCATAAAAATCCTTTTCTTTTTACCCATACGAATCTTTTTCTTGTAACGAAAAAAG
GATATGTAAAAAAAAAAAAGTAAAGGAACAATAACGCCTTCCTGATAGAACAAGAAATTGGTTATTGCTCCTTTACTTTT
AAAAACGAGTATACACTAAGACCAAAGTCTTATCCATTTGTAGATGGAGCTTCAATAGCAGCTAG
>MK353210.1:22-486 Camellia japonica isolate Soyeonpyeongdo chloroplast, complete genome
CCCGCGCATGGTGGATTCACAATCCACTGCCTTAATCCACTTGGCTACATCCGCCCCCTTACTCCACTATTTAAATTATA
AAATAAAGAATTAAAATTCAACCATTCATAATTATTTCTTTCTTCTCTTATTTTTGAGATACAAATAGTAAGCAAAAATT
CAAAATTTTATCTTTTATTTTAAATGGAAAATAACAATTTCACAAAGGTATATAAATTCTAAATTAATACATAACAAAAA
GACGATACTCAATGATGAACCAACCCATAAAAATCCTTTTCTTTTTACCCATACGAATCTTTTTCTTGTAACGAAAAAAG
GATATGTAAAAAAAAAAAAGTAAAGGAACAATAACGCCTTCCTGATAGAACAAGAAATTGGTTATTGCTCCTTTACTTTT
AAAAACGAGTATACACTAAGACCAAAGTCTTATCCATTTGTAGATGGAGCTTCAATAGCAGCTAG
>NC_037472.1:22-486 Camellia chekiangoleosa chloroplast, complete genome
CCCGCGCATGGTGGATTCACAATCCACTGCCTTAATCCACTTGGCTACATCCGCCCCCTTACTCCACTATTTAAATTATA
AAATAAAGAATTAAAATTCAACCATTCATAATTATTTCTTTCTTCTCTTATTTTTGAGATACAAATAGTAAGCAAAAATT
CAAAATTTTATCTTTTATTTTAAATGGAAAATAACAATTTCACAAAGGTATATAAATTCTAAATTAATACATAACAAAAA
GACGATACTCAATGATGAACCAACCCATAAAAATCCTTTTCTTTTTACCCATACGAATCTTTTTCTTGTAACGAAAAAAG
GATATGTAAAAAAAAAAAAGTAAAGGAACAATAACGCCTTCCTGATAGAACAAGAAATTGGTTATTGCTCCTTTACTTTT
AAAAACGAGTATACACTAAGACCAAAGTCTTATCCATTTGTAGATGGAGCTTCAATAGCAGCTAG
>KU951523.1:99856-100320 Camellia japonica chloroplast, complete genome
CCCGCGCATGGTGGATTCACAATCCACTGCCTTAATCCACTTGGCTACATCCGCCCCCTTACTCCACTATTTAAATTATA
AAATAAAGAATTAAAATTCAACCATTCATAATTATTTCTTTCTTCTCTTATTTTTGAGATACAAATAGTAAGCAAAAATT
CAAAATTTTATCTTTTATTTTAAATGGAAAATAACAATTTCACAAAGGTATATAAATTCTAAATTAATACATAACAAAAA
GACGATACTCAATGATGAACCAACCCATAAAAATCCTTTTCTTTTTACCCATACGAATCTTTTTCTTGTAACGAAAAAAG
GATATGTAAAAAAAAAAAAGTAAAGGAACAATAACGCCTTCCTGATAGAACAAGAAATTGGTTATTGCTCCTTTACTTTT
AAAAACGAGTATACACTAAGACCAAAGTCTTATCCATTTGTAGATGGAGCTTCAATAGCAGCTAG
>MG431968.1:22-486 Camellia chekiangoleosa chloroplast, complete genome
CCCGCGCATGGTGGATTCACAATCCACTGCCTTAATCCACTTGGCTACATCCGCCCCCTTACTCCACTATTTAAATTATA
AAATAAAGAATTAAAATTCAACCATTCATAATTATTTCTTTCTTCTCTTATTTTTGAGATACAAATAGTAAGCAAAAATT
CAAAATTTTATCTTTTATTTTAAATGGAAAATAACAATTTCACAAAGGTATATAAATTCTAAATTAATACATAACAAAAA
GACGATACTCAATGATGAACCAACCCATAAAAATCCTTTTCTTTTTACCCATACGAATCTTTTTCTTGTAACGAAAAAAG
GATATGTAAAAAAAAAAAAGTAAAGGAACAATAACGCCTTCCTGATAGAACAAGAAATTGGTTATTGCTCCTTTACTTTT
AAAAACGAGTATACACTAAGACCAAAGTCTTATCCATTTGTAGATGGAGCTTCAATAGCAGCTAG
>MF850254.1:22-486 Camellia japonica strain S288C chloroplast, complete genome
CCCGCGCATGGTGGATTCACAATCCACTGCCTTAATCCACTTGGCTACATCCGCCCCCTTACTCCACTATTTAAATTATA
AAATAAAGAATTAAAATTCAACCATTCATAATTATTTCTTTCTTCTCTTATTTTTGAGATACAAATAGTAAGCAAAAATT
CAAAATTTTATCTTTTATTTTAAATGGAAAATAACAATTTCACAAAGGTATATAAATTCTAAATTAATACATAACAAAAA
GACGATACTCAATGATGAACCAACCCATAAAAATCCTTTTCTTTTTACCCATACGAATCTTTTTCTTGTAACGAAAAAAG
GATATGTAAAAAAAAAAAAGTAAAGGAACAATAACGCCTTCCTGATAGAACAAGAAATTGGTTATTGCTCCTTTACTTTT
AAAAACGAGTATACACTAAGACCAAAGTCTTATCCATTTGTAGATGGAGCTTCAATAGCAGCTAG
>MW602996.1:22-486 Camellia japonica strain Huaheling chloroplast, complete genome
CCCGCGCATGGTGGATTCACAATCCACTGCCTTAATCCACTTGGCTACATCCGCCCCCTTACTCCACTATTTAAATTATA
AAATAAAGAATTAAAATTCAACCATTCATAATTATTTCTTTCTTCTCTTATTTTTGAGATACAAATAGTAAGCAAAAATT
CAAAATTTTATCTTTTATTTTAAATGGAAAATAACAATTTCACAAAGGTATATAAATTCTAAATTAATACATAACAAAAA
GACGATACTCAATGATGAACCAACCCATAAAAATCCTTTTCTTTTTACCCATACGAATCTTTTTCTTGTAACGAAAAAAG
GATATGTAAAAAAAAAAAAGTAAAGGAACAATAACGCCTTCCTGATAGAACAAGAAATTGGTTATTGCTCCTTTACTTTT
AAAAACGAGTATACACTAAGACCAAAGTCTTATCCATTTGTAGATGGAGCTTCAATAGCAGCTAG
>MH837765.1:20-465 Camellia oleifera isolate 1779 psbA-trnH intergenic spacer region, partial sequence; chloroplast
CTAGCTGCTATTGAAGCTCCATCTACAAATGGATAAGACTTTGGTCTTAGTGTATACTCGTTTTTAAAAGTAAAGGAGCA
ATAACCAATTTCTTGTTCTATCAGGAAGGCGTTATTGTTCCTTTACTTTTTTTTTTTTACATATCCTTTTTTCGTTACAA
GAAAAAGATTCGTATGGGTAAAAAGAAAAGGATTTTTATGGGTTGGTTCATCATTGAGTATCGTCTTTTTGTTATGTATT
AATTTAGAATTTATATACCTTTGTGAAATTGTTATTTTCCATTTAAAATAAAAGATAAAATTTTGAATTTTTGCTTACTA
TTTGTATCTCAAAAATAAGAGAAGAAAGAAATAATTATGAATGGTTGAATTTTAATTCTTTATTTTATAATTTAAATAGG
GGAGTAAGGGGGCGGATGTAGCCAAGTGGATTAAGGCAGGGGATTG
>MT956593.1:22-487 Camellia meiocarpa chloroplast, complete genome
CCCGCGCATGGTGGATTCACAATCCACTGCCTTAATCCACTTGGCTACATCCGCCCCCTTACTCCACTATTTAAATTATA
AAATAAAGAATTAAAATTCAACCATTCATAATTATTTCTTTCTTCTCTTATTTTTGAGATACAAATAGTAAGCAAAAATT
CAAAATTTTATCTTTTATTTTAAATGGAAAATAACAATTTCACAAAGGTATATAAATTCTAAATTAATACATAACAAAAA
GACGATACTCAATGATGAACCAACCCATAAAAATCCTTTTCTTTTTACCCATACGAATCTTTTTCTTGTAACGAAAAAAG
GATATGTAAAAAAAAAAAAAGTAAAGGAACAATAACGCCTTCCTGATAGAACAAGAAATTGGTTATTGCTCCTTTACTTT
TAAAAACGAGTATACACTAAGACCAAAGTCTTATCCATTTGTAGATGGAGCTTCAATAGCAGCTAG
>MH837764.1:6-451 Camellia oleifera isolate 1778 psbA-trnH intergenic spacer region, partial sequence; chloroplast
CTAGCTGCTATTGAAGCTCCATCTACAAATGGATAAGACTTTGGTCTTAGTGTATACTCGTTTTTAAAAGTAAAGGAGCA
ATAACCAATTTCTTGTTCTATCAGGAAGGCGTTATTGTTCCTTTACTTTTTTTTTTTTACATATCCTTTTTTCGTTACAA
GAAAAAGATTCGTATGGGTAAAAAGAAAAGGATTTTTATGGGTTGGTTCATCATTGAGTATCGTCTTTTTGTTATGTATT
AATTTAGAATTTATATACCTTTGTGAAATTGTTATTTTCCATTTAAAATAAAAGATAAAATTTTGAATTTTTGCTTACTA
TTTGTATCTCAAAAATAAGAGAAGAAAGAAATAATTATGAATGGTTGAATTTTAATTCTTTATTTTATAATTTAAATAGK
GGAGTAAGGGGGCGGATGTAGCCAAGTGGATTAAGGCAGSGGATTG
>KY406750.1:22-485 Camellia oleifera voucher YangSX 5069 plastid, complete genome
CCCGCGCATGGTGGATTCACAATCCACTGCCTTAATCCACTTGGCTACATCCGCCCCCTTACTCCACTATTTCAATTATA
AAATAAAGAATTAAAATTCAACCATTCATAATTATTTCTTTCTTCTCTTATTTTTGAGATACAAATAGTAAGCAAAAATT
CAAAATTTTATCTTTTATTTTAAATGGAAAATAACAATTTCACAAAGGTATATAAATTCTAAATTAATACATAACAAAAA
GACGATACTCAATGATGAACCAACCCATAAAAATCCTTTTCTTTTTACCCATACGAATCTTTTTCTTGTAACGAAAAAAG
GATATGTAAAAAAAAAAAGTAAAGGAACAATAACGCCTTCCTGATAGAACAAGAAATTGGTTATTGCTCCTTTACTTTTA
AAAACGAGTATACACTAAGACCAAAGTCTTATCCATTTGTAGATGGAGCTTCAATAGCAGCTAG
>KX121765.1:18-456 Camellia japonica trnH-psbA intergenic spacer region, partial sequence; chloroplast
CTAGCTGCTATTGAAGCTCCATCTACAAATGGATAAGACTTTGGTCTTAGTGTATACTCGTTTTTAAAAGTAAAGGAGCA
ATAACCAATTTCTTGTTCTATCAGGAAGGCGTTATTGTTCCTTTACTTTTTTTTTTTTACATATCCTTTTTTCGTTACAA
GAAAAAGATTCGTATGGGTAAAAAGAAAAGGATTTTTATGGGTTGGTTCATCATTGAGTATCGTCTTTTTGTTATGTATT
AATTTAGAATTTATATACCTTTGTGAAATTGTTATTTTCCATTTAAAATAAAAGATAAAATTTTGAATTTTTGCTTACTA
TTTGTATCTCAAAAATAAGAGAAGAAAGAAATAATTATGAATGGTTGAATTTTAATTCTTTATTTTATAATTTAAATAGG
GGAGTAAGGGGGCGGATGTAGCCAAGTGGATTAAGGCAG
>JQ975031.1:145-608 Camellia oleifera plastid, complete genome
CCCGCGCATGGTGGATTCACAATCCACTGCCTTAATCCACTTGGCTACATCCGCCCCCTTACTCCACTATTTCAATTATA
AAATAAAGAATTAAAATTCAACCATTCATAATTATTTCTTTCTTCTCTTATTTTTGAGATACAAATAGTAAGCAAAAATT
CAAAATTTTATCTTTTATTTTAAATGGAAAATAACAATTTCACAAAGGTATATAAATTCTAAATTAATACATAACAAAAA
GACGATACTCAATGATGAACCAACCCATAAAAATCCTTTTCTTTTTACCCATACGAATCTTTTTCTTGTAACGAAAAAAG
GATATGTAAAAAAAAAAAGTAAAGGAACAATAACGCCTTCCTGATAGAACAAGAAATTGGTTATTGCTCCTTTACTTTTA
AAAACGAGTATACACTAAGACCAAAGTCTTATCCATTTGTAGATGGAGCTTCAATAGCAGCTAG
>NC_053915.1:22-485 Camellia kissii chloroplast, complete genome
CCCGCGCATGGTGGATTCACAATCCACTGCCTTAATCCACTTGGCTACATCCGCCCCCTTACTCCACTATTTCAATTATA
AAATAAAGAATTAAAATTCAACCATTCATAATTATTTCTTTCTTCTCTTATTTTTGAGATACAAATAGTAAGCAAAAATT
CAAAATTTTATCTTTTATTTTAAATGGAAAATAACAATTTCACAAAGGTATATAAATTCTAAATTAATACATAACAAAAA
GACGATACTCAATGATGAACCAACCCATAAAAATCCTTTTCTTTTTACCCATACGAATCTTTTTCTTGTAACGAAAAAAG
GATATGTAAAAAAAAAAAGTAAAGGAACAATAACGCCTTCCTGATAGAACAAGAAATTGGTTATTGCTCCTTTACTTTTA
AAAACGAGTATACACTAAGACCAAAGTCTTATCCATTTGTAGATGGAGCTTCAATAGCAGCTAG
>MF348454.1:18-457 Camellia japonica isolate AB6QQ27 photosystem II protein D1 (psbA) gene, partial cds; and psbA-trnH intergenic spacer, partial sequence; chloroplast
CTAGCTGCTATTGAAGCTCCATCTACAAATGGATAAGACTTTGGTCTTAGTGTATACTCGTTTTTAAAAGTAAAGGAGCA
ATAACCAATTTCTTGTTCTATCAGGAAGGCGTTATTGTTCCTTTACTTTTTTTTTTTTACATATCCTTTTTTCGTTACAA
GAAAAAGATTCGTATGGGTAAAAAGAAAAGGATTTTTATGGGTTGGTTCATCATTGAGTATCGTCTTTTTGTTATGTATT
AATTTAGAATTTATATACCTTTGTGAAATTGTTATTTTCCATTTAAAATAAAAGATAAAATTTTGAATTTTTGCTTACTA
TTTGTATCTCAAAAATAAGAGAAGAAAGAAATAATTATGAATGGTTGAATTTTAATTCTTTATTTTATAATTTAAATAGT
GGAGTAAGGGGGCGGATGTAGCCAAGTGGATTAAGGCAGT
>KX121706.1:18-457 Camellia reticulata trnH-psbA intergenic spacer region, partial sequence; chloroplast
CTAGCTGCTATTGAAGCTCCATCTACAAATGGATAAGACTTTGGTCTTAGTGTATACTCGTTTTTAAAAGTAAAGGAGCA
ATAACCAATTTCTTGTTCTATCAGGAAGGCGTTATTGTTCCTTTACTTTTTTTTTTTTACATATCCTTTTTTCGTTACAA
GAAAAAGATTCGTATGGGTAAAAAGAAAAGGATTTTTATGGGTTGGTTCATCATTGAGTATCGTCTTTTTGTTATGTATT
AATTTAGAATTTATATACCTTTGTGAAATTGTTATTTTCCATTTAAAATAAAAGATAAAATTTTGAATTTTTGCTTACTA
TTTGTATCTCAAAAATAAGAGAAGAAAGAAATAATTATGAATGGTTGAATTTTAATTCTTTATTTTATAATTTAAATAGT
GGAGTAAGGGGGCGGATGTAGCCAAGTGGATTAAGGCAGT
>KX121764.1:18-456 Camellia subintegra trnH-psbA intergenic spacer region, partial sequence; chloroplast
CTAGCTGCTATTGAAGCTCCATCTACAAATGGATAAGACTTTGGTCTTAGTGTATACTCGTTTTTAAAAGTAAAGGAGCA
ATAACCAATTTCTTGTTCTATCAGGAAGGCGTTATTGTTCCTTTACTTTTTTTTTTTTACATATCCTTTTTTCGTTACAC
GAAAAAGATTCGTATGGGTAAAAAGAAAAGGATTTTTATGGGTTGGTTCATCATTGAGTATCGTCTTTTTGTTATGTATT
AATTTAGAATTTATATACCTTTGTGAAATTGTTATTTTCCATTTAAAATAAAAGATAAAATTTTGAATTTTTGCTTACTA
TTTGTATCTCAAAAATAAGAGAAGAAAGAAATAATTATGAATGGTTGAATTTTAATTCTTTATTTTATAATTTAAATAGG
GGAGTAAGGGGGCGGATGTAGCCAAGTGGATTAAGGCAG
>KX121751.1:18-456 Camellia lanceoleosa trnH-psbA intergenic spacer region, partial sequence; chloroplast
CTAGCTGCTATTGAAGCTCCATCTACAAATGGATAAGACTTTGGTCTTAGTGTATACTCGTTTTTAAAAGTAAAGGAGCA
ATAACCAATTTCTTGTTCTATCAGGAAGGCGTTATTGTTCCTTTACTTTTTTTTTTTACATATCCTTTTTTCGTTACAAG
AAAAAGATTCGTATGGGTAAAAAGAAAAGGATTTTTATGGGTTGGTTCATCATTGAGTATCGTCTTTTTGTTATGTATTA
ATTTAGAATTTATATACCTTTGTGAAATTGTTATTTTCCATTTAAAATAAAAGATAAAATTTTGAATTTTTGCTTACTAT
TTGTATCTCAAAAATAAGAGAAGAAAGAAATAATTATGAATGGTTGAATTTTAATTCTTTATTTTATAATTGAAATAGTG
GAGTAAGGGGGCGGATGTAGCCAAGTGGATTAAGGCAGT
>KX121738.1:18-456 Camellia hongkongensis trnH-psbA intergenic spacer region, partial sequence; chloroplast
CTAGCTGCTATTGAAGCTCCATATACAAATGGATAAGACTTTGGTCTTAGTGTATACTCGTTTTTAAAAGTAAAGGAGCA
ATAACCAATTTCTTGTTCTATCAGGAAGGCGTTATTGTTCCTTTACTTTTTTTTTTTTACATATCCTTTTTTCGTTACAA
GAAAAAGATTCGTATGGGTAAAAAGAAAAGGATTTTTATGGGTTGGTTCATCATTGAGTATCGTCTTTTTGTTATGTATT
AATTTAGAATTTATATACCTTTGTGAAATTGTTATTTTCCATTTAAAATAAAAGATAAAATTTTGAATTTTTGCTTACTA
TTTGTATCTCAAAAATAAGAGAAGAAAGAAATAATTATGAATGGTTGAATTTTAATTCTTTATTTTATAATTTAAATAGT
GGAGTAAGGGGGCGGATGTACCCAAGTGGATTAAGGCAG
>NC_051559.1:38-482 Camellia amplexicaulis chloroplast, complete genome
TCACAATCCACTGCCTTAATCCACTTGGCTACATCCGCCCCCTTACTCCACTATTTAAATTATAAAATAAAGAATTAAAA
TTCAACCATTCATGATTATTTCTTTCTTCTCTTATTTTTGAGATACAAATAGTAAGCAAAAATTCAAAATTTTATCTTTT
ATTTTAAATGGAAAATAACAATTTCACAAAGGTATATAAATTCTAAATTAATACATAACAAAAAGACGATACTCAATGAT
GAACCAACCCATAAAAATCCTTTTCTTTTTACCCATACGAATCTTTTTCTTGTAACGAAAAAAGGATATGTAAAAAAAAG
TAAAGGAACAATAACGCCTTCCTGATAGAACAAGAAATTGGTTATTGCTCCTTTACTTTTAAAAACGAGTATACACTAAG
ACCAAAGTCTTATCCATTTGTAGATGGAGCTTCAATAGCAGCTAG
>MT317095.1:38-482 Camellia amplexicaulis chloroplast, complete genome
TCACAATCCACTGCCTTAATCCACTTGGCTACATCCGCCCCCTTACTCCACTATTTAAATTATAAAATAAAGAATTAAAA
TTCAACCATTCATGATTATTTCTTTCTTCTCTTATTTTTGAGATACAAATAGTAAGCAAAAATTCAAAATTTTATCTTTT
ATTTTAAATGGAAAATAACAATTTCACAAAGGTATATAAATTCTAAATTAATACATAACAAAAAGACGATACTCAATGAT
GAACCAACCCATAAAAATCCTTTTCTTTTTACCCATACGAATCTTTTTCTTGTAACGAAAAAAGGATATGTAAAAAAAAG
TAAAGGAACAATAACGCCTTCCTGATAGAACAAGAAATTGGTTATTGCTCCTTTACTTTTAAAAACGAGTATACACTAAG
ACCAAAGTCTTATCCATTTGTAGATGGAGCTTCAATAGCAGCTAG
>KX121715.1:18-457 Camellia kissii trnH-psbA intergenic spacer region, partial sequence; chloroplast
CTAGCTGCTATTGAAGCTCCATTTACAAATGGATAAGACTTTGGTTTTAGTGTATACTCGTTTTTAAAAGTAAAGGAGCA
ATAACCAATTTCTTGTTCTATCAGGAAGGCGTTATTGTTCCTTTACTTTTTTTTTTTTACATATCCTTTTTTCGTTACAA
GAAAAAGATTCGTATGGGTAAAAAGAAAAGGATTTTTATGGGTTGGTTCATCATTGAGTATCGTCTTTTTGTTATGTATT
AATTTAGAATTTATATACCTTTGTGAAATTGTTATTTTCCATTTAAAATAAAAGATAAAATTTTGAATTTTTGCTTACTA
TTTGTATCTCAAAAATAAGAGAAGAAAGAAATAATTATGAATGGTTGAATTTTAATTCTTTATTTTATAATTGAAATAGT
GGAGTAAGGGGGCGGATGTAGCCAAGTGGATTAAGGCAGT
>KF753632.1:22-493 Camellia crapnelliana chloroplast, complete genome
CCCGCGCATGGTGGATTCACAATCCACTGCCTTAATCCACTTGGCTACATCCGCCCCCTTACTCCACTATTTAAATTATA
AAATAAAGAATTAAAATTCAACCATTCATAATTATTTCTTTCTTCTCTTATTTTTGAGATACAAATAGTAAGCAAAAATT
CAAAATTTTATCTTTTATTTTAAATGGAAAATAACAATTTCACAAAGGTATATAAATTCTAAATTAATACATAACAAAAA
GACGATACTCAATGATGAACCAACCCATAACCCATAAAAATCCTTTTCTTTTTACCCATACGAATCTTTTTCTTGTAACG
AAAAAAGGATATGTAAAAAAAAAAAAGTAAAGGAACAATAACGCCTTCCTGATAGAACAAGAAATTGGTTATTGCTCCTT
TACTTTTAAAAACGAGTATACACTAAGACCAAAGTCTTATCCATTTGTAGATGGAGCTTCAATAGCAGCTAG
>MN095258.1:22-493 Camellia octopetala voucher FJFC04028 plastid, complete genome
CCCGCGCATGGTGGATTCACAATCCACTGCCTTAATCCACTTGGCTACATCCGCCCCCTTACTCCACTATTTAAATTATA
AAATAAAGAATTAAAATTCAACCATTCATAATTATTTCTTTCTTCTCTTATTTTTGAGATACAAATAGTAAGCAAAAATT
CAAAATTTTATCTTTTATTTTAAATGGAAAATAACAATTTCACAAAGGTATATAAATTCTAAATTAATACATAACAAAAA
GACGATACTCAATGATGAACCAACCCATAACCCATAAAAATCCTTTTCTTTTTACCCATACGAATCTTTTTCTTGTAACG
AAAAAAGGATATGTAAAAAAAAAAAAGTAAAGGAACAATAACGCCTTCCTGATAGAACAAGAAATTGGTTATTGCTCCTT
TACTTTTAAAAACGAGTATACACTAAGACCAAAGTCTTATCCATTTGTAGATGGAGCTTCAATAGCAGCTAG
>NC_041473.1:22-494 Camellia sasanqua chloroplast, complete genome
CCCGCGCATGGTGGATTCACAATCCACTGCCTTAATCCACTTGGCTACATCCGCCCCCTTACTCCACTATTTAAATTATA
AAATAAAGAATTAAAATTCAACCATTCATAATTATTTCTTTCTTCTCTTATTTTTGAGATACAAATAGTAAGCAAAAATT
CAAAATTTTATCTTTTATTTTAAATGGAAAATAACAATTTCACAAAGGTATATAAATTCTAAATTAATACATAACAAAAA
GACGATACTCAATGATGAACCAACCCATAACCCATAAAAATCCTTTTCTTTTTACCCATACGAATCTTTTTCTTGTAACG
AAAAAAGGATATGTAAAAAAAAAAAAAGTAAAGGAACAATAACGCCTTCCTGATAGAACAAGAAATTGGTTATTGCTCCT
TTACTTTTAAAAACGAGTATACACTAAGACCAAAGTCTTATCCATTTGTAGATGGAGCTTCAATAGCAGCTAG
>MH782189.1:22-494 Camellia sasanqua chloroplast, complete genome
CCCGCGCATGGTGGATTCACAATCCACTGCCTTAATCCACTTGGCTACATCCGCCCCCTTACTCCACTATTTAAATTATA
AAATAAAGAATTAAAATTCAACCATTCATAATTATTTCTTTCTTCTCTTATTTTTGAGATACAAATAGTAAGCAAAAATT
CAAAATTTTATCTTTTATTTTAAATGGAAAATAACAATTTCACAAAGGTATATAAATTCTAAATTAATACATAACAAAAA
GACGATACTCAATGATGAACCAACCCATAACCCATAAAAATCCTTTTCTTTTTACCCATACGAATCTTTTTCTTGTAACG
AAAAAAGGATATGTAAAAAAAAAAAAAGTAAAGGAACAATAACGCCTTCCTGATAGAACAAGAAATTGGTTATTGCTCCT
TTACTTTTAAAAACGAGTATACACTAAGACCAAAGTCTTATCCATTTGTAGATGGAGCTTCAATAGCAGCTAG
>MW256435.1:22-494 Camellia brevistyla chloroplast, complete genome
CCCGCGCATGGTGGATTCACAATCCACTGCCTTAATCCACTTGGCTACATCCGCCCCCTTACTCCACTATTTAAATTATA
AAATAAAGAATTAAAATTCAACCATTCATAATTATTTCTTTCTTCTCTTATTTTTGAGATACAAATAGTAAGCAAAAATT
CAAAATTTTATCTTTTATTTTAAATGGAAAATAACAATTTCACAAAGGTATATAAATTCTAAATTAATACATAACAAAAA
GACGATACTCAATGATGAACCAACCCATAACCCATAAAAATCCTTTTCTTTTTACCCATACGAATCTTTTTCTTGTAACG
AAAAAAGGATATGTAAAAAAAAAAAAAGTAAAGGAACAATAACGCCTTCCTGATAGAACAAGAAATTGGTTATTGCTCCT
TTACTTTTAAAAACGAGTATACACTAAGACCAAAGTCTTATCCATTTGTAGATGGAGCTTCAATAGCAGCTAG
>NC_052752.1:21-493 Camellia brevistyla chloroplast, complete genome
CCCGCGCATGGTGGATTCACAATCCACTGCCTTAATCCACTTGGCTACATCCGCCCCCTTACTCCACTATTTAAATTATA
AAATAAAGAATTAAAATTCAACCATTCATAATTATTTCTTTCTTCTCTTATTTTTGAGATACAAATAGTAAGCAAAAATT
CAAAATTTTATCTTTTATTTTAAATGGAAAATAACAATTTCACAAAGGTATATAAATTCTAAATTAATACATAACAAAAA
GACGATACTCAATGATGAACCAACCCATAACCCATAAAAATCCTTTTCTTTTTACCCATACGAATCTTTTTCTTGTAACG
AAAAAAGGATATGTAAAAAAAAAAAAAGTAAAGGAACAATAACGCCTTCCTGATAGAACAAGAAATTGGTTATTGCTCCT
TTACTTTTAAAAACGAGTATACACTAAGACCAAAGTCTTATCCATTTGTAGATGGAGCTTCAATAGCAGCTAG
>LC488797.1:22-493 Camellia sinensis sangmok chloroplast DNA, complete genome
CCCGCGCATGGTGGATTCACAATCCACTGCCTTAATCCACTTGGCTACATCCGCCCCCTTACTCCACTATTTAAATTATA
AAATAAAGAATTAAAATTCAACCATTCATGATTATTTCTTTCTTCTCTTATTTTTGAGATACAAATAGTAAGCAAAAATT
CAAAATTTTATCTTTTATTTTAAATGGAAAATAACAATTTCACAAAGGTATATAAATTCTAAATTAATACATAACAAAAA
GACGATACTCAATGATGAACCAACCCATAACCCATAAAAATCCTTTTCTTTTTACCCATACGAATCTTTTTCTTGTAACG
AAAAAAGGATATGTAAAAAAAAAAAAGTAAAGGAACAATAACGCCTTCCTGATAGAACAAGAAATTGGTTATTGCTCCTT
TACTTTTAAAAACGAGTATACACTAAGACCAAAGTCTTATCCATTTGTAGATGGAGCTTCAATAGCAGCTAG
>KY406793.1:22-493 Camellia reticulata voucher YangSX 5108 plastid, complete genome
CCCGCGCATGGTGGATTCACAATCCACTGCCTTAATCCACTTGGCTACATCCGCCCCCTTACTCCACTATTTAAATTATA
AAATAAAGAATTAAAATTCAACCATTCATGATTATTTCTTTCTTCTCTTATTTTTGAGATACAAATAGTAAGCAAAAATT
CAAAATTTTATCTTTTATTTTAAATGGAAAATAACAATTTCACAAAGGTATATAAATTCTAAATTAATACATAACAAAAA
GACGATACTCAATGATGAACCAACCCATAACCCATAAAAATCCTTTTCTTTTTACCCATACGAATCTTTTTCTTGTAACG
AAAAAAGGATATGTAAAAAAAAAAAAGTAAAGGAACAATAACGCCTTCCTGATAGAACAAGAAATTGGTTATTGCTCCTT
TACTTTTAAAAACGAGTATACACTAAGACCAAAGTCTTATCCATTTGTAGATGGAGCTTCAATAGCAGCTAG
>MT157619.1:22-493 Camellia petelotii var. microcarpa chloroplast, complete genome
CCCGCGCATGGTGGATTCACAATCCACTGCCTTAATCCACTTGGCTACATCCGCCCCCTTACTCCACTATTTAAATTATA
AAATAAAGAATTAAAATTCAACCATTCATGATTATTTCTTTCTTCTCTTATTTTTGAGATACAAATAGTAAGCAAAAATT
CAAAATTTTATCTTTTATTTTAAATGGAAAATAACAATTTCACAAAGGTATATAAATTCTAAATTAATACATAACAAAAA
GACGATACTCAATGATGAACCAACCCATAACCCATAAAAATCCTTTTCTTTTTACCCATACGAATCTTTTTCTTGTAACG
AAAAAAGGATATGTAAAAAAAAAAAAGTAAAGGAACAATAACGCCTTCCTGATAGAACAAGAAATTGGTTATTGCTCCTT
TACTTTTAAAAACGAGTATACACTAAGACCAAAGTCTTATCCATTTGTAGATGGAGCTTCAATAGCAGCTAG
>MK820035.1:22-494 Camellia weiningensis voucher CwCPF1-201901 chloroplast, complete genome
CCCGCGCATGGTGGATTCACAATCCACTGCCTTAATCCACTTGGCTACATCCGCCCCCTTACTCCACTATTTAAATTATA
AAATAAAGAATTAAAATTCAACCATTCATGATTATTTCTTTCTTCTCTTATTTTTGAGATACAAATAGTAAGCAAAAATT
CAAAATTTTATCTTTTATTTTAAATGGAAAATAACAATTTCACAAAGGTATATAAATTCTAAATTAATACATAACAAAAA
GACGATACTCAATGATGAACCAACCCATAACCCATAAAAATCCTTTTCTTTTTACCCATACGAATCTTTTTCTTGTAACG
AAAAAAGGATATGTAAAAAAAAAAAAAGTAAAGGAACAATAACGCCTTCCTGATAGAACAAGAAATTGGTTATTGCTCCT
TTACTTTTAAAAACGAGTATACACTAAGACCAAAGTCTTATCCATTTGTAGATGGAGCTTCAATAGCAGCTAG
>NC_041672.1:22-494 Camellia renshanxiangiae chloroplast, complete genome
CCCGCGCATGGTGGATTCACAATCCACTGCCTTAATCCACTTGGCTACATCCGCCCCCTTACTCCACTATTTAAATTATA
AAATAAAGAATTAAAATTCAACCATTCATGATTATTTCTTTCTTCTCTTATTTTTGAGATACAAATAGTAAGCAAAAATT
CAAAATTTTATCTTTTATTTTAAATGGAAAATAACAATTTCACAAAGGTATATAAATTCTAAATTAATACATAACAAAAA
GACGATACTCAATGATGAACCAACCCATAACCCATAAAAATCCTTTTCTTTTTACCCATACGAATCTTTTTCTTGTAACG
AAAAAAGGATATGTAAAAAAAAAAAAAGTAAAGGAACAATAACGCCTTCCTGATAGAACAAGAAATTGGTTATTGCTCCT
TTACTTTTAAAAACGAGTATACACTAAGACCAAAGTCTTATCCATTTGTAGATGGAGCTTCAATAGCAGCTAG
>MH253889.1:22-494 Camellia renshanxiangiae chloroplast, complete genome
CCCGCGCATGGTGGATTCACAATCCACTGCCTTAATCCACTTGGCTACATCCGCCCCCTTACTCCACTATTTAAATTATA
AAATAAAGAATTAAAATTCAACCATTCATGATTATTTCTTTCTTCTCTTATTTTTGAGATACAAATAGTAAGCAAAAATT
CAAAATTTTATCTTTTATTTTAAATGGAAAATAACAATTTCACAAAGGTATATAAATTCTAAATTAATACATAACAAAAA
GACGATACTCAATGATGAACCAACCCATAACCCATAAAAATCCTTTTCTTTTTACCCATACGAATCTTTTTCTTGTAACG
AAAAAAGGATATGTAAAAAAAAAAAAAGTAAAGGAACAATAACGCCTTCCTGATAGAACAAGAAATTGGTTATTGCTCCT
TTACTTTTAAAAACGAGTATACACTAAGACCAAAGTCTTATCCATTTGTAGATGGAGCTTCAATAGCAGCTAG
>MH042531.1:22-494 Camellia sinensis chloroplast, complete genome
CCCGCGCATGGTGGATTCACAATCCACTGCCTTAATCCACTTGGCTACATCCGCCCCCTTACTCCACTATTTAAATTATA
AAATAAAGAATTAAAATTCAACCATTCATGATTATTTCTTTCTTCTCTTATTTTTGAGATACAAATAGTAAGCAAAAATT
CAAAATTTTATCTTTTATTTTAAATGGAAAATAACAATTTCACAAAGGTATATAAATTCTAAATTAATACATAACAAAAA
GACGATACTCAATGATGAACCAACCCATAACCCATAAAAATCCTTTTCTTTTTACCCATACGAATCTTTTTCTTGTAACG
AAAAAAGGATATGTAAAAAAAAAAAAAGTAAAGGAACAATAACGCCTTCCTGATAGAACAAGAAATTGGTTATTGCTCCT
TTACTTTTAAAAACGAGTATACACTAAGACCAAAGTCTTATCCATTTGTAGATGGAGCTTCAATAGCAGCTAG
>MH394410.1:22-494 Camellia sinensis var. assamica chloroplast, complete genome
CCCGCGCATGGTGGATTCACAATCCACTGCCTTAATCCACTTGGCTACATCCGCCCCCTTACTCCACTATTTAAATTATA
AAATAAAGAATTAAAATTCAACCATTCATGATTATTTCTTTCTTCTCTTATTTTTGAGATACAAATAGTAAGCAAAAATT
CAAAATTTTATCTTTTATTTTAAATGGAAAATAACAATTTCACAAAGGTATATAAATTCTAAATTAATACATAACAAAAA
GACGATACTCAATGATGAACCAACCCATAACCCATAAAAATCCTTTTCTTTTTACCCATACGAATCTTTTTCTTGTAACG
AAAAAAGGATATGTAAAAAAAAAAAAAGTAAAGGAACAATAACGCCTTCCTGATAGAACAAGAAATTGGTTATTGCTCCT
TTACTTTTAAAAACGAGTATACACTAAGACCAAAGTCTTATCCATTTGTAGATGGAGCTTCAATAGCAGCTAG
>MH394409.1:22-494 Camellia sinensis var. assamica chloroplast, complete genome
CCCGCGCATGGTGGATTCACAATCCACTGCCTTAATCCACTTGGCTACATCCGCCCCCTTACTCCACTATTTAAATTATA
AAATAAAGAATTAAAATTCAACCATTCATGATTATTTCTTTCTTCTCTTATTTTTGAGATACAAATAGTAAGCAAAAATT
CAAAATTTTATCTTTTATTTTAAATGGAAAATAACAATTTCACAAAGGTATATAAATTCTAAATTAATACATAACAAAAA
GACGATACTCAATGATGAACCAACCCATAACCCATAAAAATCCTTTTCTTTTTACCCATACGAATCTTTTTCTTGTAACG
AAAAAAGGATATGTAAAAAAAAAAAAAGTAAAGGAACAATAACGCCTTCCTGATAGAACAAGAAATTGGTTATTGCTCCT
TTACTTTTAAAAACGAGTATACACTAAGACCAAAGTCTTATCCATTTGTAGATGGAGCTTCAATAGCAGCTAG
>MH394408.1:22-494 Camellia sinensis var. assamica chloroplast, complete genome
CCCGCGCATGGTGGATTCACAATCCACTGCCTTAATCCACTTGGCTACATCCGCCCCCTTACTCCACTATTTAAATTATA
AAATAAAGAATTAAAATTCAACCATTCATGATTATTTCTTTCTTCTCTTATTTTTGAGATACAAATAGTAAGCAAAAATT
CAAAATTTTATCTTTTATTTTAAATGGAAAATAACAATTTCACAAAGGTATATAAATTCTAAATTAATACATAACAAAAA
GACGATACTCAATGATGAACCAACCCATAACCCATAAAAATCCTTTTCTTTTTACCCATACGAATCTTTTTCTTGTAACG
AAAAAAGGATATGTAAAAAAAAAAAAAGTAAAGGAACAATAACGCCTTCCTGATAGAACAAGAAATTGGTTATTGCTCCT
TTACTTTTAAAAACGAGTATACACTAAGACCAAAGTCTTATCCATTTGTAGATGGAGCTTCAATAGCAGCTAG
>MH394407.1:23-495 Camellia sinensis var. assamica chloroplast, complete genome
CCCGCGCATGGTGGATTCACAATCCACTGCCTTAATCCACTTGGCTACATCCGCCCCCTTACTCCACTATTTAAATTATA
AAATAAAGAATTAAAATTCAACCATTCATGATTATTTCTTTCTTCTCTTATTTTTGAGATACAAATAGTAAGCAAAAATT
CAAAATTTTATCTTTTATTTTAAATGGAAAATAACAATTTCACAAAGGTATATAAATTCTAAATTAATACATAACAAAAA
GACGATACTCAATGATGAACCAACCCATAACCCATAAAAATCCTTTTCTTTTTACCCATACGAATCTTTTTCTTGTAACG
AAAAAAGGATATGTAAAAAAAAAAAAAGTAAAGGAACAATAACGCCTTCCTGATAGAACAAGAAATTGGTTATTGCTCCT
TTACTTTTAAAAACGAGTATACACTAAGACCAAAGTCTTATCCATTTGTAGATGGAGCTTCAATAGCAGCTAG
>MH019307.1:22-494 Camellia sinensis var. assamica cultivar Yunkang 10 plastid, complete genome
CCCGCGCATGGTGGATTCACAATCCACTGCCTTAATCCACTTGGCTACATCCGCCCCCTTACTCCACTATTTAAATTATA
AAATAAAGAATTAAAATTCAACCATTCATGATTATTTCTTTCTTCTCTTATTTTTGAGATACAAATAGTAAGCAAAAATT
CAAAATTTTATCTTTTATTTTAAATGGAAAATAACAATTTCACAAAGGTATATAAATTCTAAATTAATACATAACAAAAA
GACGATACTCAATGATGAACCAACCCATAACCCATAAAAATCCTTTTCTTTTTACCCATACGAATCTTTTTCTTGTAACG
AAAAAAGGATATGTAAAAAAAAAAAAAGTAAAGGAACAATAACGCCTTCCTGATAGAACAAGAAATTGGTTATTGCTCCT
TTACTTTTAAAAACGAGTATACACTAAGACCAAAGTCTTATCCATTTGTAGATGGAGCTTCAATAGCAGCTAG
>NC_038198.1:22-494 Camellia ptilophylla chloroplast, complete genome
CCCGCGCATGGTGGATTCACAATCCACTGCCTTAATCCACTTGGCTACATCCGCCCCCTTACTCCACTATTTAAATTATA
AAATAAAGAATTAAAATTCAACCATTCATGATTATTTCTTTCTTCTCTTATTTTTGAGATACAAATAGTAAGCAAAAATT
CAAAATTTTATCTTTTATTTTAAATGGAAAATAACAATTTCACAAAGGTATATAAATTCTAAATTAATACATAACAAAAA
GACGATACTCAATGATGAACCAACCCATAACCCATAAAAATCCTTTTCTTTTTACCCATACGAATCTTTTTCTTGTAACG
AAAAAAGGATATGTAAAAAAAAAAAAAGTAAAGGAACAATAACGCCTTCCTGATAGAACAAGAAATTGGTTATTGCTCCT
TTACTTTTAAAAACGAGTATACACTAAGACCAAAGTCTTATCCATTTGTAGATGGAGCTTCAATAGCAGCTAG
>MG797642.1:22-494 Camellia ptilophylla chloroplast, complete genome
CCCGCGCATGGTGGATTCACAATCCACTGCCTTAATCCACTTGGCTACATCCGCCCCCTTACTCCACTATTTAAATTATA
AAATAAAGAATTAAAATTCAACCATTCATGATTATTTCTTTCTTCTCTTATTTTTGAGATACAAATAGTAAGCAAAAATT
CAAAATTTTATCTTTTATTTTAAATGGAAAATAACAATTTCACAAAGGTATATAAATTCTAAATTAATACATAACAAAAA
GACGATACTCAATGATGAACCAACCCATAACCCATAAAAATCCTTTTCTTTTTACCCATACGAATCTTTTTCTTGTAACG
AAAAAAGGATATGTAAAAAAAAAAAAAGTAAAGGAACAATAACGCCTTCCTGATAGAACAAGAAATTGGTTATTGCTCCT
TTACTTTTAAAAACGAGTATACACTAAGACCAAAGTCTTATCCATTTGTAGATGGAGCTTCAATAGCAGCTAG
>KY406791.1:22-494 Camellia elongata voucher YangSX 5065 plastid, complete genome
CCCGCGCATGGTGGATTCACAATCCACTGCCTTAATCCACTTGGCTACATCCGCCCCCTTACTCCACTATTTAAATTATA
AAATAAAGAATTAAAATTCAACCATTCATGATTATTTCTTTCTTCTCTTATTTTTGAGATACAAATAGTAAGCAAAAATT
CAAAATTTTATCTTTTATTTTAAATGGAAAATAACAATTTCACAAAGGTATATAAATTCTAAATTAATACATAACAAAAA
GACGATACTCAATGATGAACCAACCCATAACCCATAAAAATCCTTTTCTTTTTACCCATACGAATCTTTTTCTTGTAACG
AAAAAAGGATATGTAAAAAAAAAAAAAGTAAAGGAACAATAACGCCTTCCTGATAGAACAAGAAATTGGTTATTGCTCCT
TTACTTTTAAAAACGAGTATACACTAAGACCAAAGTCTTATCCATTTGTAGATGGAGCTTCAATAGCAGCTAG
>KJ806281.1:22-494 Camellia sinensis var. sinensis chloroplast, complete genome
CCCGCGCATGGTGGATTCACAATCCACTGCCTTAATCCACTTGGCTACATCCGCCCCCTTACTCCACTATTTAAATTATA
AAATAAAGAATTAAAATTCAACCATTCATGATTATTTCTTTCTTCTCTTATTTTTGAGATACAAATAGTAAGCAAAAATT
CAAAATTTTATCTTTTATTTTAAATGGAAAATAACAATTTCACAAAGGTATATAAATTCTAAATTAATACATAACAAAAA
GACGATACTCAATGATGAACCAACCCATAACCCATAAAAATCCTTTTCTTTTTACCCATACGAATCTTTTTCTTGTAACG
AAAAAAGGATATGTAAAAAAAAAAAAAGTAAAGGAACAATAACGCCTTCCTGATAGAACAAGAAATTGGTTATTGCTCCT
TTACTTTTAAAAACGAGTATACACTAAGACCAAAGTCTTATCCATTTGTAGATGGAGCTTCAATAGCAGCTAG
>KJ806280.1:22-494 Camellia sinensis var. pubilimba chloroplast, complete genome
CCCGCGCATGGTGGATTCACAATCCACTGCCTTAATCCACTTGGCTACATCCGCCCCCTTACTCCACTATTTAAATTATA
AAATAAAGAATTAAAATTCAACCATTCATGATTATTTCTTTCTTCTCTTATTTTTGAGATACAAATAGTAAGCAAAAATT
CAAAATTTTATCTTTTATTTTAAATGGAAAATAACAATTTCACAAAGGTATATAAATTCTAAATTAATACATAACAAAAA
GACGATACTCAATGATGAACCAACCCATAACCCATAAAAATCCTTTTCTTTTTACCCATACGAATCTTTTTCTTGTAACG
AAAAAAGGATATGTAAAAAAAAAAAAAGTAAAGGAACAATAACGCCTTCCTGATAGAACAAGAAATTGGTTATTGCTCCT
TTACTTTTAAAAACGAGTATACACTAAGACCAAAGTCTTATCCATTTGTAGATGGAGCTTCAATAGCAGCTAG
>KJ806279.1:22-494 Camellia sinensis var. dehungensis chloroplast, complete genome
CCCGCGCATGGTGGATTCACAATCCACTGCCTTAATCCACTTGGCTACATCCGCCCCCTTACTCCACTATTTAAATTATA
AAATAAAGAATTAAAATTCAACCATTCATGATTATTTCTTTCTTCTCTTATTTTTGAGATACAAATAGTAAGCAAAAATT
CAAAATTTTATCTTTTATTTTAAATGGAAAATAACAATTTCACAAAGGTATATAAATTCTAAATTAATACATAACAAAAA
GACGATACTCAATGATGAACCAACCCATAACCCATAAAAATCCTTTTCTTTTTACCCATACGAATCTTTTTCTTGTAACG
AAAAAAGGATATGTAAAAAAAAAAAAAGTAAAGGAACAATAACGCCTTCCTGATAGAACAAGAAATTGGTTATTGCTCCT
TTACTTTTAAAAACGAGTATACACTAAGACCAAAGTCTTATCCATTTGTAGATGGAGCTTCAATAGCAGCTAG
>KJ806278.1:22-494 Camellia reticulata chloroplast, complete genome
CCCGCGCATGGTGGATTCACAATCCACTGCCTTAATCCACTTGGCTACATCCGCCCCCTTACTCCACTATTTAAATTATA
AAATAAAGAATTAAAATTCAACCATTCATGATTATTTCTTTCTTCTCTTATTTTTGAGATACAAATAGTAAGCAAAAATT
CAAAATTTTATCTTTTATTTTAAATGGAAAATAACAATTTCACAAAGGTATATAAATTCTAAATTAATACATAACAAAAA
GACGATACTCAATGATGAACCAACCCATAACCCATAAAAATCCTTTTCTTTTTACCCATACGAATCTTTTTCTTGTAACG
AAAAAAGGATATGTAAAAAAAAAAAAAGTAAAGGAACAATAACGCCTTCCTGATAGAACAAGAAATTGGTTATTGCTCCT
TTACTTTTAAAAACGAGTATACACTAAGACCAAAGTCTTATCCATTTGTAGATGGAGCTTCAATAGCAGCTAG
>KJ806275.1:22-494 Camellia leptophylla chloroplast, complete genome
CCCGCGCATGGTGGATTCACAATCCACTGCCTTAATCCACTTGGCTACATCCGCCCCCTTACTCCACTATTTAAATTATA
AAATAAAGAATTAAAATTCAACCATTCATGATTATTTCTTTCTTCTCTTATTTTTGAGATACAAATAGTAAGCAAAAATT
CAAAATTTTATCTTTTATTTTAAATGGAAAATAACAATTTCACAAAGGTATATAAATTCTAAATTAATACATAACAAAAA
GACGATACTCAATGATGAACCAACCCATAACCCATAAAAATCCTTTTCTTTTTACCCATACGAATCTTTTTCTTGTAACG
AAAAAAGGATATGTAAAAAAAAAAAAAGTAAAGGAACAATAACGCCTTCCTGATAGAACAAGAAATTGGTTATTGCTCCT
TTACTTTTAAAAACGAGTATACACTAAGACCAAAGTCTTATCCATTTGTAGATGGAGCTTCAATAGCAGCTAG
>KJ806274.1:22-494 Camellia grandibracteata chloroplast, complete genome
CCCGCGCATGGTGGATTCACAATCCACTGCCTTAATCCACTTGGCTACATCCGCCCCCTTACTCCACTATTTAAATTATA
AAATAAAGAATTAAAATTCAACCATTCATGATTATTTCTTTCTTCTCTTATTTTTGAGATACAAATAGTAAGCAAAAATT
CAAAATTTTATCTTTTATTTTAAATGGAAAATAACAATTTCACAAAGGTATATAAATTCTAAATTAATACATAACAAAAA
GACGATACTCAATGATGAACCAACCCATAACCCATAAAAATCCTTTTCTTTTTACCCATACGAATCTTTTTCTTGTAACG
AAAAAAGGATATGTAAAAAAAAAAAAAGTAAAGGAACAATAACGCCTTCCTGATAGAACAAGAAATTGGTTATTGCTCCT
TTACTTTTAAAAACGAGTATACACTAAGACCAAAGTCTTATCCATTTGTAGATGGAGCTTCAATAGCAGCTAG
>KF156838.1:22-494 Camellia yunnanensis voucher HKAS:S.X.Yang1090 chloroplast, complete genome
CCCGCGCATGGTGGATTCACAATCCACTGCCTTAATCCACTTGGCTACATCCGCCCCCTTACTCCACTATTTAAATTATA
AAATAAAGAATTAAAATTCAACCATTCATGATTATTTCTTTCTTCTCTTATTTTTGAGATACAAATAGTAAGCAAAAATT
CAAAATTTTATCTTTTATTTTAAATGGAAAATAACAATTTCACAAAGGTATATAAATTCTAAATTAATACATAACAAAAA
GACGATACTCAATGATGAACCAACCCATAACCCATAAAAATCCTTTTCTTTTTACCCATACGAATCTTTTTCTTGTAACG
AAAAAAGGATATGTAAAAAAAAAAAAAGTAAAGGAACAATAACGCCTTCCTGATAGAACAAGAAATTGGTTATTGCTCCT
TTACTTTTAAAAACGAGTATACACTAAGACCAAAGTCTTATCCATTTGTAGATGGAGCTTCAATAGCAGCTAG
>MT157617.1:22-494 Camellia nitidissima var. nitidissima chloroplast, complete genome
CCCGCGCATGGTGGATTCACAATCCACTGCCTTAATCCACTTGGCTACATCCGCCCCCTTACTCCACTATTTAAATTATA
AAATAAAGAATTAAAATTCAACCATTCATGATTATTTCTTTCTTCTCTTATTTTTGAGATACAAATAGTAAGCAAAAATT
CAAAATTTTATCTTTTATTTTAAATGGAAAATAACAATTTCACAAAGGTATATAAATTCTAAATTAATACATAACAAAAA
GACGATACTCAATGATGAACCAACCCATAACCCATAAAAATCCTTTTCTTTTTACCCATACGAATCTTTTTCTTGTAACG
AAAAAAGGATATGTAAAAAAAAAAAAAGTAAAGGAACAATAACGCCTTCCTGATAGAACAAGAAATTGGTTATTGCTCCT
TTACTTTTAAAAACGAGTATACACTAAGACCAAAGTCTTATCCATTTGTAGATGGAGCTTCAATAGCAGCTAG
>LC625850.1:22-494 Camellia sinensis cv. Chamnok chloroplast DNA, complete genome
CCCGCGCATGGTGGATTCACAATCCACTGCCTTAATCCACTTGGCTACATCCGCCCCCTTACTCCACTATTTAAATTATA
AAATAAAGAATTAAAATTCAACCATTCATGATTATTTCTTTCTTCTCTTATTTTTGAGATACAAATAGTAAGCAAAAATT
CAAAATTTTATCTTTTATTTTAAATGGAAAATAACAATTTCACAAAGGTATATAAATTCTAAATTAATACATAACAAAAA
GACGATACTCAATGATGAACCAACCCATAACCCATAAAAATCCTTTTCTTTTTACCCATACGAATCTTTTTCTTGTAACG
AAAAAAGGATATGTAAAAAAAAAAAAAGTAAAGGAACAATAACGCCTTCCTGATAGAACAAGAAATTGGTTATTGCTCCT
TTACTTTTAAAAACGAGTATACACTAAGACCAAAGTCTTATCCATTTGTAGATGGAGCTTCAATAGCAGCTAG
>MW046255.1:22-494 Camellia sinensis isolate JM007 cultivar Bantianyao chloroplast, complete genome
CCCGCGCATGGTGGATTCACAATCCACTGCCTTAATCCACTTGGCTACATCCGCCCCCTTACTCCACTATTTAAATTATA
AAATAAAGAATTAAAATTCAACCATTCATGATTATTTCTTTCTTCTCTTATTTTTGAGATACAAATAGTAAGCAAAAATT
CAAAATTTTATCTTTTATTTTAAATGGAAAATAACAATTTCACAAAGGTATATAAATTCTAAATTAATACATAACAAAAA
GACGATACTCAATGATGAACCAACCCATAACCCATAAAAATCCTTTTCTTTTTACCCATACGAATCTTTTTCTTGTAACG
AAAAAAGGATATGTAAAAAAAAAAAAAGTAAAGGAACAATAACGCCTTCCTGATAGAACAAGAAATTGGTTATTGCTCCT
TTACTTTTAAAAACGAGTATACACTAAGACCAAAGTCTTATCCATTTGTAGATGGAGCTTCAATAGCAGCTAG
>KC143082.1:22-495 Camellia sinensis chloroplast, complete genome
CCCGCGCATGGTGGATTCACAATCCACTGCCTTAATCCACTTGGCTACATCCGCCCCCTTACTCCACCTATTTAAATTAT
AAAATAAAGAATTAAAATTCAACCATTCATGATTATTTCTTTCTTCTCTTATTTTTGAGATACAAATAGTAAGCAAAAAT
TCAAAATTTTATCTTTTATTTTAAATGGAAAATAACAATTTCACAAAGGTATATAAATTCTAAATTAATACATAACAAAA
AGACGATACTCAATGATGAACCAACCCATAACCCATAAAAATCCTTTTCTTTTTACCCATACGAATCTTTTTCTTGTAAC
GAAAAAAGGATATGTAAAAAAAAAAAAAGTAAAGGAACAATAACGCCTTCCTGATAGAACAAGAAATTGGTTATTGCTCC
TTTACTTTTAAAAACGAGTATACACTAAGACCAAAGTCTTATCCATTTGTAGATGGAGCTTCAATAGCAGCTAG
>MN086819.1:22-494 Camellia sinensis cultivar Baiye 1 chloroplast, complete genome
CCCGCGCATGGTGGATTCACAATCCACTGCCTTAATCCACTTGGCTACATCCGCCCCCTTACTCCACTATTTAAATTATA
AAATAAAGAATTAAAATTCAACCATTCATGATTATTTCTTTCTTCTCTTATTTTTGAGATACAAATAGTAAGCAAAAATT
CAAAATTTTATCTTTTATTTTAAATGGAAAATAACAATTTCACAAAGGTATATAAATTCTAAATTAATACATAACAAAAA
GACGATACTCAATGATGAACCAACCCATAACCCATAAAAATCCTTTTCTTTTTACCCATACGAATCTTTTTCTTGTAACG
AAAAAAGGATATGTAAAAAAAAAAAAAGTAAAGGAACAATAACGCCTTCCTGATAGAACAAGAAATTGGTTATTGCTCCT
TTACTTTTAAAAACGAGTATACACTAAGACCAAAGTCTTATCCATTTGTAGATGGAGCTTCAATAGCAGCTAG
>MN579509.2:22-494 Camellia lungzhouensis chloroplast, complete genome
CCCGCGCATGGTGGATTCACAATCCACTGCCTTAATCCACTTGGCTACATCCGCCCCCTTACTCCACTATTTAAATTATA
AAATAAAGAATTAAAATTCAACCATTCATGATTATTTCTTTCTTCTCTTATTTTTGAGATACAAATAGTAAGCAAAAATT
CAAAATTTTATCTTTTATTTTAAATGGAAAATAACAATTTCACAAAGGTATATAAATTCTAAATTAATACATAACAAAAA
GACGATACTCAATGATGAACCAACCCATAACCCATAAAAATCCTTTTCTTTTTACCCATACGAATCTTTTTCTTGTAACG
AAAAAAGGATATGTAAAAAAAAAAAAAGTAAAGGAACAATAACGCCTTCCTGATAGAACAAGAAATTGGTTATTGCTCCT
TTACTTTTAAAAACGAGTATACACTAAGACCAAAGTCTTATCCATTTGTAGATGGAGCTTCAATAGCAGCTAG
>NC_050388.1:22-494 Camellia fraterna chloroplast, complete genome
CCCGCGCATGGTGGATTCACAATCCACTGCCTTAATCCACTTGGCTACATCCGCCCCCTTACTCCACTATTTAAATTATA
AAATAAAGAATTAAAATTCAACCATTCATGATTATTTCTTTCTTCTCTTATTTTTGAGATACAAATAGTAAGCAAAAATT
CAAAATTTTATCTTTTATTTTAAATGGAAAATAACAATTTCACAAAGGTATATAAATTCTAAATTAATACATAACAAAAA
GACGATACTCAATGATGAACCAACCCATAACCCATAAAAATCCTTTTCTTTTTACCCATACGAATCTTTTTCTTGTAACG
AAAAAAGGATATGTAAAAAAAAAAAAAGTAAAGGAACAATAACGCCTTCCTGATAGAACAAGAAATTGGTTATTGCTCCT
TTACTTTTAAAAACGAGTATACACTAAGACCAAAGTCTTATCCATTTGTAGATGGAGCTTCAATAGCAGCTAG
>MT773377.1:22-494 Camellia sinensis cultivar Tieluohan chloroplast, complete genome
CCCGCGCATGGTGGATTCACAATCCACTGCCTTAATCCACTTGGCTACATCCGCCCCCTTACTCCACTATTTAAATTATA
AAATAAAGAATTAAAATTCAACCATTCATGATTATTTCTTTCTTCTCTTATTTTTGAGATACAAATAGTAAGCAAAAATT
CAAAATTTTATCTTTTATTTTAAATGGAAAATAACAATTTCACAAAGGTATATAAATTCTAAATTAATACATAACAAAAA
GACGATACTCAATGATGAACCAACCCATAACCCATAAAAATCCTTTTCTTTTTACCCATACGAATCTTTTTCTTGTAACG
AAAAAAGGATATGTAAAAAAAAAAAAAGTAAAGGAACAATAACGCCTTCCTGATAGAACAAGAAATTGGTTATTGCTCCT
TTACTTTTAAAAACGAGTATACACTAAGACCAAAGTCTTATCCATTTGTAGATGGAGCTTCAATAGCAGCTAG
>MT773375.1:22-494 Camellia sinensis cultivar Rougui chloroplast, complete genome
CCCGCGCATGGTGGATTCACAATCCACTGCCTTAATCCACTTGGCTACATCCGCCCCCTTACTCCACTATTTAAATTATA
AAATAAAGAATTAAAATTCAACCATTCATGATTATTTCTTTCTTCTCTTATTTTTGAGATACAAATAGTAAGCAAAAATT
CAAAATTTTATCTTTTATTTTAAATGGAAAATAACAATTTCACAAAGGTATATAAATTCTAAATTAATACATAACAAAAA
GACGATACTCAATGATGAACCAACCCATAACCCATAAAAATCCTTTTCTTTTTACCCATACGAATCTTTTTCTTGTAACG
AAAAAAGGATATGTAAAAAAAAAAAAAGTAAAGGAACAATAACGCCTTCCTGATAGAACAAGAAATTGGTTATTGCTCCT
TTACTTTTAAAAACGAGTATACACTAAGACCAAAGTCTTATCCATTTGTAGATGGAGCTTCAATAGCAGCTAG
>MT773374.1:22-494 Camellia sinensis cultivar Dahongpao chloroplast, complete genome
CCCGCGCATGGTGGATTCACAATCCACTGCCTTAATCCACTTGGCTACATCCGCCCCCTTACTCCACTATTTAAATTATA
AAATAAAGAATTAAAATTCAACCATTCATGATTATTTCTTTCTTCTCTTATTTTTGAGATACAAATAGTAAGCAAAAATT
CAAAATTTTATCTTTTATTTTAAATGGAAAATAACAATTTCACAAAGGTATATAAATTCTAAATTAATACATAACAAAAA
GACGATACTCAATGATGAACCAACCCATAACCCATAAAAATCCTTTTCTTTTTACCCATACGAATCTTTTTCTTGTAACG
AAAAAAGGATATGTAAAAAAAAAAAAAGTAAAGGAACAATAACGCCTTCCTGATAGAACAAGAAATTGGTTATTGCTCCT
TTACTTTTAAAAACGAGTATACACTAAGACCAAAGTCTTATCCATTTGTAGATGGAGCTTCAATAGCAGCTAG
>MT773373.1:22-494 Camellia sinensis cultivar Baijiguan chloroplast, complete genome
CCCGCGCATGGTGGATTCACAATCCACTGCCTTAATCCACTTGGCTACATCCGCCCCCTTACTCCACTATTTAAATTATA
AAATAAAGAATTAAAATTCAACCATTCATGATTATTTCTTTCTTCTCTTATTTTTGAGATACAAATAGTAAGCAAAAATT
CAAAATTTTATCTTTTATTTTAAATGGAAAATAACAATTTCACAAAGGTATATAAATTCTAAATTAATACATAACAAAAA
GACGATACTCAATGATGAACCAACCCATAACCCATAAAAATCCTTTTCTTTTTACCCATACGAATCTTTTTCTTGTAACG
AAAAAAGGATATGTAAAAAAAAAAAAAGTAAAGGAACAATAACGCCTTCCTGATAGAACAAGAAATTGGTTATTGCTCCT
TTACTTTTAAAAACGAGTATACACTAAGACCAAAGTCTTATCCATTTGTAGATGGAGCTTCAATAGCAGCTAG
>MT663342.1:22-494 Camellia fraterna chloroplast, complete genome
CCCGCGCATGGTGGATTCACAATCCACTGCCTTAATCCACTTGGCTACATCCGCCCCCTTACTCCACTATTTAAATTATA
AAATAAAGAATTAAAATTCAACCATTCATGATTATTTCTTTCTTCTCTTATTTTTGAGATACAAATAGTAAGCAAAAATT
CAAAATTTTATCTTTTATTTTAAATGGAAAATAACAATTTCACAAAGGTATATAAATTCTAAATTAATACATAACAAAAA
GACGATACTCAATGATGAACCAACCCATAACCCATAAAAATCCTTTTCTTTTTACCCATACGAATCTTTTTCTTGTAACG
AAAAAAGGATATGTAAAAAAAAAAAAAGTAAAGGAACAATAACGCCTTCCTGATAGAACAAGAAATTGGTTATTGCTCCT
TTACTTTTAAAAACGAGTATACACTAAGACCAAAGTCTTATCCATTTGTAGATGGAGCTTCAATAGCAGCTAG
>MT612435.1:22-494 Camellia sinensis cultivar Wuyi Narcissus chloroplast, complete genome
CCCGCGCATGGTGGATTCACAATCCACTGCCTTAATCCACTTGGCTACATCCGCCCCCTTACTCCACTATTTAAATTATA
AAATAAAGAATTAAAATTCAACCATTCATGATTATTTCTTTCTTCTCTTATTTTTGAGATACAAATAGTAAGCAAAAATT
CAAAATTTTATCTTTTATTTTAAATGGAAAATAACAATTTCACAAAGGTATATAAATTCTAAATTAATACATAACAAAAA
GACGATACTCAATGATGAACCAACCCATAACCCATAAAAATCCTTTTCTTTTTACCCATACGAATCTTTTTCTTGTAACG
AAAAAAGGATATGTAAAAAAAAAAAAAGTAAAGGAACAATAACGCCTTCCTGATAGAACAAGAAATTGGTTATTGCTCCT
TTACTTTTAAAAACGAGTATACACTAAGACCAAAGTCTTATCCATTTGTAGATGGAGCTTCAATAGCAGCTAG
>MF541730.2:22-493 Camellia oleifera chloroplast, complete genome
CCCGCGCATGGTGGATTCACAATCCACTGCCTTAATCCACTTGGCTACATCCGCCCCCTTACTCCACTATTTAAATTCTA
AAATAAAGAATTAAAATTCAACCATTCATGATTATTTCTTTCTTCTCTTATTTTTGAGATACAAATAGTAAGCAAAAATT
CAAAATTTTATCTTTTATTTTAAATGGAAAATAACAATTTCACAAAGGTATATAAATTCTAAATTAATACATAACAAAAA
GACGATACTCAATGATGAACCAACCCATAACCCATAAAAATCCTTTTCTTTTTACCCATACGAATCTTTTTCTTGTAACG
AAAAAAGGATATGTAAAAAAAAAAAAGTAAAGGAACAATAACGCCTTCCTGATAGAACAAGAAATTGGTTATTGCTCCTT
TACTTTTAAAAACGAGTATACACTAAGACCAAAGTCTTATCCATTTGTAGATGGAGCTTCAATAGCAGCTAG
>KX121755.1:18-464 Camellia parafurfuracea trnH-psbA intergenic spacer region, partial sequence; chloroplast
CTAGCTGCTATTGAAGCTCCATCTACAAATGGATAAGACTTTGGTCTTAGTGTATACTCGTTTTTAAAAGTAAAGGAGCA
ATAACCAATTTCTTGTTCTATCAGGAAGGCGTTATTGTTCCTTTACTTTTTTTTTTTTACATATCCTTTTTTCGTTACAA
GAAAAAGATTCGTATGGGTAAAAAGAAAAGGATTTTTATGGGTTATGGGTTGGTTCATCATTGAGTATCGTCTTTTTGTT
ATGTATTAATTTAGAATTTATATACCTTTGTGAAATTGTTATTTTCCATTTAAAATAAAAGATAAAATTTTGAATTTTTG
CTTACTATTTGTATCTCAAAAATAAGAGAAGAAAGAAATAATTATGAATGGTTGAATTTTAATTCTTTATTTTATAATTT
AAATAGGGGAGTAAGGGGGCGGATGTAGCCAAGTGGATTAAGGCAGT
>KF156837.1:22-493 Camellia pitardii voucher HKAS:S.X.Yang3148 chloroplast, complete genome
CCCGCGCATGGTGGATTCACAATCCACTGCCTTAATCCACTTGGCTACATCCGCCCCCTTACTCCACTATTTAAATTATA
AAATAAAGAATTAAAATTCAACCATTCATGATTATTTCTTTCTTCTCTTATTTTTGAGATACAAATAGTAAGCAAAAATT
CAAAATTTTATCTTTTATTTTAAATGGAAAATAACAATTTCACAAAGGTATATAAATTCTAAATTAATACATAACAAAAA
GACGATACTCAATGATGAACCAACCCATAACCCATAAAAATCCTTTTCTTTTTACCCATACGAATCTTTTTCTTGTAACG
AAAAAAGGATATGTAAAAAAAAAAAAGTAAAGGAACAATAACGCCTTCCTGATAGAACAAGAAATTGGTTATTGCTCCTT
TACTTTTAAAAACGAGTATACACTAAGACCAAAGTCTTATCCATTTGTAGATGGAACTTCAATAGCAGCTAG
>KF156834.1:22-493 Camellia danzaiensis voucher HKAS:S.X.Yang3147 chloroplast, complete genome
CCCGCGCATGGTGGATTCACAATCCACTGCCTTAATCCACTTGGCTACATCCGCCCCCTTACTCCACTATTTAAATTATA
AAATAAAGAATTAAAATTCAACCATTCATGATTATTTCTTTCTTCTCTTATTTTTGAGATACAAATAGTAAGCAAAAATT
CAAAATTTTATCTTTTATTTTAAATGGAAAATAACAATTTCACAAAGGTATATAAATTCTAAATTAATACATAACAAAAA
GACGATACTCAATGATGAACCAACCCATAACCCATAAAAATCCTTTTCTTTTTACCCATACGAATCTTTTTCTTGTAACG
AAAAAAGGATATGTAAAAAAAAAAAAGTAAAGGAACAATAACGCCTTCCTGATAGAACAAGAAATTGGTTATTGCTCCTT
TACTTTTAAAAACGAGTATACACTAAGACCAAAGTCTTATCCATTTGTAGATGGAACTTCAATAGCAGCTAG
>MT157618.1:22-493 Camellia nitidissima var. nitidissima chloroplast, complete genome
CCCGCGCATGGTGGATTCACAATCCACTGCCTTAATCCACTTGGCTACATCCGCCCCCTTACTCCACTATTTAAATTATA
AAATAAAGAATTAAAATTCAACCATTCATGATTATTTCTTTCTTCTCTTATTTTTGAGATACAAATAGTAAGCAAAAATT
AAAAATTTTATCTTTTATTTTAAATGGAAAATAACAATTTCACAAAGGTATATAAATTCTAAATTAATACATAACAAAAA
GACGATACTCAATGATGAACCAACCCATAACCCATAAAAATCCTTTTCTTTTTACCCATACGAATCTTTTTCTTGTAACG
AAAAAAGGATATGTAAAAAAAAAAAAGTAAAGGAACAATAACGCCTTCCTGATAGAACAAGAAATTGGTTATTGCTCCTT
TACTTTTAAAAACGAGTATACACTAAGACCAAAGTCTTATCCATTTGTAGATGGAGCTTCAATAGCAGCTAG
>MW543445.1:44249-44720 Camellia debaoensis chloroplast, complete genome
CCCGCGCATGGTGGATTCACAATCCACTGCCTTAATCCACTTGGCTACATCCGCCCCCTTACTCCACTATTTAAATTATA
AAATAAAGAATTAAAATTCAACCATTCATGATTATCTCTTTCTTCTCTTATTTTTGAGATACAAATAGTAAGCAAAAATT
CAAAATTTTATCTTTTATTTTAAATGGAAAATAACAATTTCACAAAGGTATATAAATTCTAAATTAATACATAACAAAAA
GACGATACTCAATGATGAACCAACCCATAACCCATAAAAATCCTTTTCTTTTTACCCATACGAATCTTTTTCTTGTAACG
AAAAAAGGATATGTAAAAAAAAAAAAGTAAAGGAACAATAACGCCTTCCTGATAGAACAAGAAATTGGTTATTGCTCCTT
TACTTTTAAAAACGAGTATACACTAAGACCAAAGTCTTATCCATTTGTAGATGGAGCTTCAATAGCAGCTAG
>NC_053541.1:22-493 Camellia gauchowensis chloroplast, complete genome
CCCGCGCATGGTGGATTCACAATCCACTGCCTTAATCCACTTGGCTACATCCGCCCCCTTACTCCACTATTTAAATTCTA
AAATAAAGAATTAAAATTCAACCATTCATGATTATTTCTTTCTTCTCTTATTTTTGAGATACAAATAGTAAGCAAAAATT
CAAAATTTTATCTTTTATTTTAAATGGAAAATAACAATTTCACAAAGGTATATAAATTCTAAATTAATACATAACAAAAA
GACGATACTCAATGATGAACCAACCCATAACCCATAAAAATCCTTTTCTTTTTACCCATACGAATCTTTTTCTTGTAACG
AAAAAAGGATATGTAAAAAAAAAAAAGTAAAGGAACAATAACGCCTTCCTGATAGAACAAGAAATTGGTTATTGCTCCTT
TACTTTTAAAAACGAGTATACACTAAGACCAAAGTCTTATCCATTTGTAGATGGAGCTTCAATAGCAGCTAG
>NC_046699.1:22-494 Camellia mingii voucher S. X. Yang 5610 plastid, complete genome
CCCGCGCATGGTGGATTCACAATCCACTGCCTTAATCCACTTGGCTACATCCGCCCCCTTACTCCACTATTTAAATTATA
AAATAAAGAATTAAAATTCAACCATTCATGATTATCTCTTTCTTCTCTTATTTTTGAGATACAAATAGTAAGCAAAAATT
CAAAATTTTATCTTTTATTTTAAATGGAAAATAACAATTTCACAAAGGTATATAAATTCTAAATTAATACATAACAAAAA
GACGATACTCAATGATGAACCAACCCATAACCCATAAAAATCCTTTTCTTTTTACCCATACGAATCTTTTTCTTGTAACG
AAAAAAGGATATGTAAAAAAAAAAAAAGTAAAGGAACAATAACGCCTTCCTGATAGAACAAGAAATTGGTTATTGCTCCT
TTACTTTTAAAAACGAGTATACACTAAGACCAAAGTCTTATCCATTTGTAGATGGAGCTTCAATAGCAGCTAG
>MK473913.1:22-494 Camellia mingii voucher S. X. Yang 5610 plastid, complete genome
CCCGCGCATGGTGGATTCACAATCCACTGCCTTAATCCACTTGGCTACATCCGCCCCCTTACTCCACTATTTAAATTATA
AAATAAAGAATTAAAATTCAACCATTCATGATTATCTCTTTCTTCTCTTATTTTTGAGATACAAATAGTAAGCAAAAATT
CAAAATTTTATCTTTTATTTTAAATGGAAAATAACAATTTCACAAAGGTATATAAATTCTAAATTAATACATAACAAAAA
GACGATACTCAATGATGAACCAACCCATAACCCATAAAAATCCTTTTCTTTTTACCCATACGAATCTTTTTCTTGTAACG
AAAAAAGGATATGTAAAAAAAAAAAAAGTAAAGGAACAATAACGCCTTCCTGATAGAACAAGAAATTGGTTATTGCTCCT
TTACTTTTAAAAACGAGTATACACTAAGACCAAAGTCTTATCCATTTGTAGATGGAGCTTCAATAGCAGCTAG
>NC_039645.1:109-581 Camellia nitidissima chloroplast, complete genome
CCCGCGCATGGTGGATTCACAATCCACTGCCTTAATCCACTTGGCTACATCCGCCCCCTTACTCCACTATTTAAATTATA
AAATAAAGAATTCAAATTCAACCATTCATGATTATTTCTTTCTTCTCTTATTTTTGAGATACAAATAGTAAGCAAAAATT
CAAAATTTTATCTTTTATTTTAAATGGAAAATAACAATTTCACAAAGGTATATAAATTCTAAATTAATACATAACAAAAA
GACGATACTCAATGATGAACCAACCCATAACCCATAAAAATCCTTTTCTTTTTACCCATACGAATCTTTTTCTTGTAACG
AAAAAAGGATATGTAAAAAAAAAAAAAGTAAAGGAACAATAACGCCTTCCTGATAGAACAAGAAATTGGTTATTGCTCCT
TTACTTTTAAAAACGAGTATACACTAAGACCAAAGTCTTATCCATTTGTAGATGGAGCTTCAATAGCAGCTAG
>NC_039626.1:22-494 Camellia gymnogyna chloroplast, complete genome
CCCGCGCATGGTGGATTCACAATCCACTGCCTTAATCCACTTGGCTACATCCGCCCCCTTACTCCACTATTTAAATTATA
AAATAAAGAATTAAAATTCAACCATTCATGATTATTTCTTTCTTCTCTTATTTTTGAGATACAAATAGTAAGCAAAAATT
CAAAATTTTATCTTTTATTTTAAATGGAAAATAACAATTTCACAAAAGTATATAAATTCTAAATTAATACATAACAAAAA
GACGATACTCAATGATGAACCAACCCATAACCCATAAAAATCCTTTTCTTTTTACCCATACGAATCTTTTTCTTGTAACG
AAAAAAGGATATGTAAAAAAAAAAAAAGTAAAGGAACAATAACGCCTTCCTGATAGAACAAGAAATTGGTTATTGCTCCT
TTACTTTTAAAAACGAGTATACACTAAGACCAAAGTCTTATCCATTTGTAGATGGAGCTTCAATAGCAGCTAG
>MH382827.1:109-581 Camellia nitidissima chloroplast, complete genome
CCCGCGCATGGTGGATTCACAATCCACTGCCTTAATCCACTTGGCTACATCCGCCCCCTTACTCCACTATTTAAATTATA
AAATAAAGAATTCAAATTCAACCATTCATGATTATTTCTTTCTTCTCTTATTTTTGAGATACAAATAGTAAGCAAAAATT
CAAAATTTTATCTTTTATTTTAAATGGAAAATAACAATTTCACAAAGGTATATAAATTCTAAATTAATACATAACAAAAA
GACGATACTCAATGATGAACCAACCCATAACCCATAAAAATCCTTTTCTTTTTACCCATACGAATCTTTTTCTTGTAACG
AAAAAAGGATATGTAAAAAAAAAAAAAGTAAAGGAACAATAACGCCTTCCTGATAGAACAAGAAATTGGTTATTGCTCCT
TTACTTTTAAAAACGAGTATACACTAAGACCAAAGTCTTATCCATTTGTAGATGGAGCTTCAATAGCAGCTAG
>MH394406.1:22-494 Camellia gymnogyna chloroplast, complete genome
CCCGCGCATGGTGGATTCACAATCCACTGCCTTAATCCACTTGGCTACATCCGCCCCCTTACTCCACTATTTAAATTATA
AAATAAAGAATTAAAATTCAACCATTCATGATTATTTCTTTCTTCTCTTATTTTTGAGATACAAATAGTAAGCAAAAATT
CAAAATTTTATCTTTTATTTTAAATGGAAAATAACAATTTCACAAAAGTATATAAATTCTAAATTAATACATAACAAAAA
GACGATACTCAATGATGAACCAACCCATAACCCATAAAAATCCTTTTCTTTTTACCCATACGAATCTTTTTCTTGTAACG
AAAAAAGGATATGTAAAAAAAAAAAAAGTAAAGGAACAATAACGCCTTCCTGATAGAACAAGAAATTGGTTATTGCTCCT
TTACTTTTAAAAACGAGTATACACTAAGACCAAAGTCTTATCCATTTGTAGATGGAGCTTCAATAGCAGCTAG
>MH394404.1:22-494 Camellia gymnogyna chloroplast, complete genome
CCCGCGCATGGTGGATTCACAATCCACTGCCTTAATCCACTTGGCTACATCCGCCCCCTTACTCCACTATTTAAATTATA
AAATAAAGAATTAAAATTCAACCATTCATGATTATTTCTTTCTTCTCTTATTTTTGAGATACAAATAGTAAGCAAAAATT
CAAAATTTTATCTTTTATTTTAAATGGAAAATAACAATTTCACAAAAGTATATAAATTCTAAATTAATACATAACAAAAA
GACGATACTCAATGATGAACCAACCCATAACCCATAAAAATCCTTTTCTTTTTACCCATACGAATCTTTTTCTTGTAACG
AAAAAAGGATATGTAAAAAAAAAAAAAGTAAAGGAACAATAACGCCTTCCTGATAGAACAAGAAATTGGTTATTGCTCCT
TTACTTTTAAAAACGAGTATACACTAAGACCAAAGTCTTATCCATTTGTAGATGGAGCTTCAATAGCAGCTAG
>MH394403.1:22-494 Camellia gymnogyna chloroplast, complete genome
CCCGCGCATGGTGGATTCACAATCCACTGCCTTAATCCACTTGGCTACATCCGCCCCCTTACTCCACTATTTAAATTATA
AAATAAAGAATTAAAATTCAACCATTCATGATTATTTCTTTCTTCTCTTATTTTTGAGATACAAATAGTAAGCAAAAATT
CAAAATTTTATCTTTTATTTTAAATGGAAAATAACAATTTCACAAAAGTATATAAATTCTAAATTAATACATAACAAAAA
GACGATACTCAATGATGAACCAACCCATAACCCATAAAAATCCTTTTCTTTTTACCCATACGAATCTTTTTCTTGTAACG
AAAAAAGGATATGTAAAAAAAAAAAAAGTAAAGGAACAATAACGCCTTCCTGATAGAACAAGAAATTGGTTATTGCTCCT
TTACTTTTAAAAACGAGTATACACTAAGACCAAAGTCTTATCCATTTGTAGATGGAGCTTCAATAGCAGCTAG
>KY406767.1:22-494 Camellia mairei voucher YangSX 5054 plastid, complete genome
CCCGCGCATGGTGGATTCACAATCCACTGCCTTAATCCACTTGGCTACATCCGCCCCCTTACTCCACTATTTAAATTATA
AAATAAAGAATTAAAATTCAACCATTCATGATTATTTCTTTCTTCTCTTATTTTTGAGATACAAATAGTAAGCAAAAATT
CAAAATTTTATCTTTTATTTTAAATGGAAAATAACAATTTCACAAAGGTATATAAATTCTAAATTAATACATAACAAAAA
GACGATACTCAATGATGAACCAACCCATAACCCATAAAAATCCTTTTCTTTTTACCCATACGAATCTTTTTCTTGTAACG
AAAAAAGGATATGTAAAAAAAAAAAAAGTAAAGGAACAATAACGCCTTCCTGATAGAACAAGAAATCGGTTATTGCTCCT
TTACTTTTAAAAACGAGTATACACTAAGACCAAAGTCTTATCCATTTGTAGATGGAGCTTCAATAGCAGCTAG
>KJ806277.1:22-495 Camellia pubicosta chloroplast, complete genome
CCCGCGCATGGTGGATTCACAATCCACTGCCTTAATCCACTTGGCTACATCCGCCCCCTTACTCCACTATTTAAATTATA
AAATAAAGAATTAAAATTCAACCATTCATGATTATTTCTTTCTTCTCTTATTTTTGAGATACAAATAGTAAGCAAAAATT
CAAAATTTTATCTTTTATTTTAAATGGAAAATAACAATTTCACAAAGGTATATAAATTCTAAATTAATACATAACAAAAA
GACGATACTCAATGATGAACCAACCCATAACCCATAAAAATCCTTTTCTTTTTACCCATACGAATCTTTTTCTTGTAACG
AAAAAAGGATATGTAAAAAAAAAAAAAAGTAAAGGAACAATAACGCCTTCCTGATAGAACAAGAAATTGGTTATTGCTCC
TTTACTTTTAAAAACGAGTATACACTAAGACCAAAGTCTTATCCATTTGTAGATGGAGCTTCAATAGCAGCTAG
>JQ975032.1:23-495 Camellia taliensis plastid, complete genome
CCCGCGCATGGTGGATTCACAATCCACTGCCTTAATCCACTTGGCTACATCCGCCCCCTTACTCCACTATTTAAATTATA
AAATAAAGAATTAAAATTCAACCATTCATGATTATTTCTTTCTTCTCTTATTTTTGAGATACAAATAGTAAGCAAAAATT
CAAAATTTTATCTTTTATTTTAAATGGAAAATAACAATTTCACAAAAGTATATAAATTCTAAATTAATACATAACAAAAA
GACGATACTCAATGATGAACCAACCCATAACCCATAAAAATCCTTTTCTTTTTACCCATACGAATCTTTTTCTTGTAACG
AAAAAAGGATATGTAAAAAAAAAAAAAGTAAAGGAACAATAACGCCTTCCTGATAGAACAAGAAATTGGTTATTGCTCCT
TTACTTTTAAAAACGAGTATACACTAAGACCAAAGTCTTATCCATTTGTAGATGGAGCTTCAATAGCAGCTAG
>JQ975030.1:23-495 Camellia sinensis var. assamica plastid, complete genome
CCCGCGCGTGGTGGATTCACAATCCACTGCCTTGATCCACTTGGCTACATCCGCCCCCTTACTCCACTATTTAAATTATA
AAATAAAGAATTAAAATTCAACCATTCATGATTATTTCTTTCTTCTCTTATTTTTGAGATACAAATAGTAAGCAAAAATT
CAAAATTTTATCTTTTATTTTAAATGGAAAATAACAATTTCACAAAGGTATATAAATTCTAAATTAATACATAACAAAAA
GACGATACTCAATGATGAACCAACCCATAACCCATAAAAATCCTTTTCTTTTTACCCATACGAATCTTTTTCTTGTAACG
AAAAAAGGATATGTAAAAAAAAAAAAAGTAAAGGAACAATAACGCCTTCCTGATAGAACAAGAAATTGGTTATTGCTCCT
TTACTTTTAAAAACGAGTATACACTAAGACCAAAGTCTTATCCATTTGTAGATGGAGCTTCAATAGCAGCTAG
>KF562708.1:22-494 Camellia sinensis cultivar Longjing 43 chloroplast, complete genome
CCCGCGCATGGTGGATTCACAATCCACTGCCTTAATCCACTTGGCTACATCCGCCCCCTTACTCCACTATTTAAATTATA
AAATAAAGAATTAAAATTAAACCATTCATGATTATTTCTTTCTTCTCTTATTTTTGAGATACAAATAGTAAGCAAAAATT
CAAAATTTTATCTTTTATTTTAAATGGAAAATAACAATTTCACAAAGGTATATAAATTCTAAATTAATACATAACAAAAA
GACGATACTCAATGATGAACCAACCCATAACCCATAAAAATCCTTTTCTTTTTACCCATACGAATCTTTTTCTTGTAACG
AAAAAAGGATATGTAAAAAAAAAAAAAGTAAAGGAACAATAACGCCTTCCTGATAGAACAAGAAATTGGTTATTGCTCCT
TTACTTTTAAAAACGAGTATACACTAAGACCAAAGTCTTATCCATTTGTAGATGGAGCTTCAATAGCAGCTAG
>MZ403753.1:22-494 Camellia semiserrata chloroplast, complete genome
CCCGCGCATGGTGGATTCACAATCCACTGCCTTAATCCACTTGGCTACATCCGCCCCCTTACTCCACTATTTAAATTATA
AAATAAAGAATTAAAATTCAACCATTCATGATTATTTCTTTCTTCTCTTATTTTTGAGATACAAATAGTAAGCAAAAATT
CAAAATTTTACCTTTTATTTTAAATGGAAAATAACAATTTCACAAAGGTATATAAATTCTAAATTAATACATAACAAAAA
GACGATACTCAATGATGAACCAACCCATAACCCATAAAAATCCTTTTCTTTTTACCCATACGAATCTTTTTCTTGTAACG
AAAAAAGGATATGTAAAAAAAAAAAAAGTAAAGGAACAATAACGCCTTCCTGATAGAACAAGAAATTGGTTATTGCTCCT
TTACTTTTAAAAACGAGTATACACTAAGACCAAAGTCTTATCCATTTGTAGATGGAGCTTCAATAGCAGCTAG
>KF156839.1:22-494 Camellia taliensis voucher HKAS:S.X.Yang3157 chloroplast, complete genome
CCCGCGCATGGTGGATTCACAATCCACTGCCTTAATCCACTTGGCTACATCCGCCCCCTTACTCCACTATTTAAATTATA
AAATAAAGAATTAAAATTCAACCATTCATGATTATTTCTTTCTTCTCTTATTTTTGAGATACAAATAGTAAGCAAAAATT
CAAAATTTTATCTTTTATTTTAAATGGAAAATAACAATTTCACAAAAGTATATAAATTCTAAATTAATACATAACAAAAA
GACGATACTCAATGATGAACCAACCCATAACCCATAAAAATCCTTTTCTTTTTACCCATACGAATCTTTTTCTTGTAACG
AAAAAAGGATATGTAAAAAAAAAAAAAGTAAAGGAACAATAACGCCTTCCTGATAGAACAAGAAATTGGTTATTGCTCCT
TTACTTTTAAAAACGAGTATACACTAAGACCAAAGTCTTATCCATTTGTAGATGGAGCTTCAATAGCAGCTAG
>KF156836.1:22-494 Camellia taliensis voucher HKAS:S.X.Yang3158 chloroplast, complete genome
CCCGCGCATGGTGGATTCACAATCCACTGCCTTAATCCACTTGGCTACATCCGCCCCCTTACTCCACTATTTAAATTATA
AAATAAAGAATTAAAATTCAACCATTCATGATTATTTCTTTCTTCTCTTATTTTTGAGATACAAATAGTAAGCAAAAATT
CAAAATTTTATCTTTTATTTTAAATGGAAAATAACAATTTCACAAAAGTATATAAATTCTAAATTAATACATAACAAAAA
GACGATACTCAATGATGAACCAACCCATAACCCATAAAAATCCTTTTCTTTTTACCCATACGAATCTTTTTCTTGTAACG
AAAAAAGGATATGTAAAAAAAAAAAAAGTAAAGGAACAATAACGCCTTCCTGATAGAACAAGAAATTGGTTATTGCTCCT
TTACTTTTAAAAACGAGTATACACTAAGACCAAAGTCTTATCCATTTGTAGATGGAGCTTCAATAGCAGCTAG
>KF156833.1:22-494 Camellia cuspidata voucher HKAS:S.X.Yang3159 chloroplast, complete genome
CCCGCGCATGGTGGATTCACAATCCACTGCCTTAATCCACTTGGCTACATCCGCCCCCTTACTCCACTATTTAAATTATA
AAATAAAGAATTAAAATTCAACCATTCATGATTATTTCTTTCTTCTCTTATTTTTGAGATACAAATAGTAAGCAAAAATT
CAAAATTTTATCTTTTATTTTAAATGGAAAATAACAATTTCACAAAGGTATATAAATTCGAAATTAATACATAACAAAAA
GACGATACTCAATGATGAACCAACCCATAACCCATAAAAATCCTTTTCTTTTTACCCATACGAATCTTTTTCTTGTAACG
AAAAAAGGATATGTAAAAAAAAAAAAAGTAAAGGAACAATAACGCCTTCCTGATAGAACAAGAAATTGGTTATTGCTCCT
TTACTTTTAAAAACGAGTATACACTAAGACCAAAGTCTTATCCATTTGTAGATGGAGCTTCAATAGCAGCTAG
>MW755303.1:22-494 Camellia rostrata voucher YangSX 6081 plastid, complete genome
CCCGCGCATGGTGGATTCACAATCCACTGCCTTAATCCACTTGGCTACATCCGCCCCCTTACTCCACTATTTAAATTATA
AAATAAAGAATTAAAATTCAACCATTCATGATTATCTCTTTCTTCTCTTATTTTTGAGATACAAATAGTAAGCAAAAATT
CAAAATTTTATCTTTTATTTTAAATGGAAAATAACAATTTCACAAAGGTATATAAATTCTAAATTAATACATAACAAAAA
GACGATACTCAATGATGAACCAACCCATAACCCATAAAAATCCTTTTCTTTTTACCCATACGAATCTTTTTCTTGTAACG
AAAAAAGGATATGTAAAAAAAAAAAAAGTAAAGGAACAATAACGCCTTCCTGATAGAACAAGAAATTGGTTATTGCTCCT
TTACTTTTAAAAACGAGTATACACTAAGACCAAAGTCTTATCCATTTGTAGATGGAGCTTCAATAGCAGCTAG
>MW543443.1:44353-44825 Camellia chrysanthoides chloroplast, complete genome
CCCGCGCATGGTGGATTCACAATCCACTGCCTTAATCCACTTGGCTACATCCGCCCCCTTACTCCACTATTTAAATTATA
AAATAAAGAATTAAAATTCAACCATTCATGATTATCTCTTTCTTCTCTTATTTTTGAGATACAAATAGTAAGCAAAAATT
CAAAATTTTATCTTTTATTTTAAATGGAAAATAACAATTTCACAAAGGTATATAAATTCTAAATTAATACATAACAAAAA
GACGATACTCAATGATGAACCAACCCATAACCCATAAAAATCCTTTTCTTTTTACCCATACGAATCTTTTTCTTGTAACG
AAAAAAGGATATGTAAAAAAAAAAAAAGTAAAGGAACAATAACGCCTTCCTGATAGAACAAGAAATTGGTTATTGCTCCT
TTACTTTTAAAAACGAGTATACACTAAGACCAAAGTCTTATCCATTTGTAGATGGAGCTTCAATAGCAGCTAG
>NC_056149.1:22-494 Camellia tachangensis cultivar Xingyi6 chloroplast, complete genome
CCCGCGCATGGTGGATTCACAATCCACTGCCTTAATCCACTTGGCTACATCCGCCCCCTTACTCCACTATTTAAATTATA
AAATAAAGAATTAAAATTCAACCATTCATGATTATTTCTTTCTTCTCTTATTTTTGAGATACAAATAGTAAGCAAAAATT
CAAAATTTTATCTTTTATTTTAAATGGAAAATAACAATTTCACAAAAGTATATAAATTCTAAATTAATACATAACAAAAA
GACGATACTCAATGATGAACCAACCCATAACCCATAAAAATCCTTTTCTTTTTACCCATACGAATCTTTTTCTTGTAACG
AAAAAAGGATATGTAAAAAAAAAAAAAGTAAAGGAACAATAACGCCTTCCTGATAGAACAAGAAATTGGTTATTGCTCCT
TTACTTTTAAAAACGAGTATACACTAAGACCAAAGTCTTATCCATTTGTAGATGGAGCTTCAATAGCAGCTAG
>NC_050354.1:22-494 Camellia anlungensis voucher CANLU20191106 chloroplast, complete genome
CCCGCGCATGGTGGATTCACAATCCACTGCCTTAATCCACTTGGCTACATCCGCCCCCTTACTCCACTATTTAAATTATA
AAATAAAGAATTAAAATTCAACCATTCATGATTATTTCTTTCTTCTCTTATTTTTGAGATACAAATAGTAAGCAAAAATT
CAAAATTTTATCTTTTATTTTAAATGGAAAATAACAATTTCACAAAGGTATATAAATTCTAAATTAATACATAACAAAAA
GACGATACTCAATGATGAACCAACCCATAACCCATAAAAATCCTTTTCTTTTTACCCATATGAATCTTTTTCTTGTAACG
AAAAAAGGATATGTAAAAAAAAAAAAAGTAAAGGAACAATAACGCCTTCCTGATAGAACAAGAAATTGGTTATTGCTCCT
TTACTTTTAAAAACGAGTATACACTAAGACCAAAGTCTTATCCATTTGTAGATGGAGCTTCAATAGCAGCTAG
>MT663341.1:22-494 Camellia chuongtsoensis chloroplast, complete genome
CCCGCGCATGGTGGATTCACAATCCACTGCCTTAATCCACTTGGCTACATCCGCCCCCTTACTCCACTATTTAAATTATA
AAATAAAGAATTAAAATTCAACCATTCATGATTATCTCTTTCTTCTCTTATTTTTGAGATACAAATAGTAAGCAAAAATT
CAAAATTTTATCTTTTATTTTAAATGGAAAATAACAATTTCACAAAGGTATATAAATTCTAAATTAATACATAACAAAAA
GACGATACTCAATGATGAACCAACCCATAACCCATAAAAATCCTTTTCTTTTTACCCATACGAATCTTTTTCTTGTAACG
AAAAAAGGATATGTAAAAAAAAAAAAAGTAAAGGAACAATAACGCCTTCCTGATAGAACAAGAAATTGGTTATTGCTCCT
TTACTTTTAAAAACGAGTATACACTAAGACCAAAGTCTTATCCATTTGTAGATGGAGCTTCAATAGCAGCTAG
>MN756594.1:22-494 Camellia anlungensis voucher CANLU20191106 chloroplast, complete genome
CCCGCGCATGGTGGATTCACAATCCACTGCCTTAATCCACTTGGCTACATCCGCCCCCTTACTCCACTATTTAAATTATA
AAATAAAGAATTAAAATTCAACCATTCATGATTATTTCTTTCTTCTCTTATTTTTGAGATACAAATAGTAAGCAAAAATT
CAAAATTTTATCTTTTATTTTAAATGGAAAATAACAATTTCACAAAGGTATATAAATTCTAAATTAATACATAACAAAAA
GACGATACTCAATGATGAACCAACCCATAACCCATAAAAATCCTTTTCTTTTTACCCATATGAATCTTTTTCTTGTAACG
AAAAAAGGATATGTAAAAAAAAAAAAAGTAAAGGAACAATAACGCCTTCCTGATAGAACAAGAAATTGGTTATTGCTCCT
TTACTTTTAAAAACGAGTATACACTAAGACCAAAGTCTTATCCATTTGTAGATGGAGCTTCAATAGCAGCTAG
>KX121750.1:18-464 Camellia sasanqua trnH-psbA intergenic spacer region, partial sequence; chloroplast
CTAGCTGCTATTGAAGCTCCATCTACAAATGGATAAGACTTTGGTCTTAGTGTATACTCGTTTTTAAAAGTAAAGGAGCA
ATAACCAATTTCTTGTTCTATCAGGAAGGCGTTATTGTTCCTTTACTTTTTTTTTTTTTACATATCCTTTTTTCGTTACA
AGAAAAAGATTCGTATGGGTAAAAAGAAAAGGATTTTTATGGGTTATGGGTTGGTTCATCATTGAGTATCGTCTTTTTGT
TATGTATTAATTTAGAATTTATATACCTTTGTGAAATTGTTATTTTCCATTTAAAATAAAAGATAAAATTTTGAATTTTT
GCTTACTATTTGTATCTCAAAAATAAGAGAAGAAAGAAATAATTATGAATGGTTGAATTTTAATTCTTTATTTTATAATT
TAAATAGGGGAGTAAGGGGGCGGATGTAGCCAAGTGGATTAAGGCAG
>KY626041.1:22-493 Camellia liberofilamenta voucher CLIBE20161220 chloroplast, complete genome
CCCGCGCATGGTGGATTCACAATCCACTGCCTTAATCCACTTGGCTACATCCGCCCCCTTACTCCACTATTTAAATTATA
AAATAAAGAATTAAAATTCAACCATTCATGATTATCTCTTTCTTCTCTTATTTTTGAGATACAAATAGTAAGCAAAAATT
CAAAATTTTATCTTTTATTTTAAATGGAAAATAACAATTTCACAAAGGTATATAAATTCTAAATTAATACATAACAAAAA
GACGATACTCAATGATGAACCAACCCATAACCCATAAAAATCCTTTTCTTTTTACCCATACGAATCTTTTTCTTGTAACG
AAAAAAGGATATGTAAAAAAAAAAAAGTAAAGGAACAATAACGCCTTCCTGATACAACAAGAAATTGGTTATTGCTCCTT
TACTTTTAAAAACGAGTATACACTAAGACCAAAGTCTTATCCATTTGTAGATGGAGCTTCAATAGCAGCTAG
>KJ806276.1:22-492 Camellia petelotii chloroplast, complete genome
CCCGCGCATGGTGGATTCACAATCCACTGCCTTAATCCACTTGGCTACATCCGCCCCCTTACTCCACTATTTAAATTATA
AAATAAAGAATTAAAATTCAACCATTCATGATTATTTCTTTCTTCTCTTATTTTTGAGATACAAATAGTAAGCAAAAATT
AAAAATTTTATCTTTTATTTTAAATGGAAAATAACAATTTCACAAAGGTATATAAATTCTAAATTAATACATAACAAAAA
GACGATACTCAATGATGAACCAACCCATAACCCATAAAAATCCTTTTCTTTTTACCCATACGAATCTTTTTCTTGTAACG
AAAAAAGGATATGTAAAAAAAAAAAGTAAAGGAACAATAACGCCTTCCTGATAGAACAAGAAATTGGTTATTGCTCCTTT
ACTTTTAAAAACGAGTATACACTAAGACCAAAGTCTTATCCATTTGTAGATGGAGCTTCAATAGCAGCTAG
>MW543444.1:44326-44797 Camellia pubipetala chloroplast, complete genome
CCCGCGCATGGTGGATTCACAATCCACTGCCTTAATCCACTTGGCTACATCCGCCCCCTTACTCCACTATTTCAATTATA
AAATAAAGAATTAAAATTCAACCATTCATGATTATCTCTTTCTTCTCTTATTTTTGAGATACAAATAGTAAGCAAAAATT
CAAAATTTTATCTTTTATTTTAAATGGAAAATAACAATTTCACAAAGGTATATAAATTCTAAATTAATACATAACAAAAA
GACGATACTCAATGATGAACCAACCCATAACCCATAAAAATCCTTTTCTTTTTACCCATACGAATCTTTTTCTTGTAACG
AAAAAAGGATATGTAAAAAAAAAAAAGTAAAGGAACAATAACGCCTTCCTGATAGAACAAGAAATTGGTTATTGCTCCTT
TACTTTTAAAAACGAGTATACACTAAGACCAAAGTCTTATCCATTTGTAGATGGAGCTTCAATAGCAGCTAG
>NC_054365.1:22-493 Camellia pubipetala chloroplast, complete genome
CCCGCGCATGGTGGATTCACAATCCACTGCCTTAATCCACTTGGCTACATCCGCCCCCTTACTCCACTATTTCAATTATA
AAATAAAGAATTAAAATTCAACCATTCATGATTATCTCTTTCTTCTCTTATTTTTGAGATACAAATAGTAAGCAAAAATT
CAAAATTTTATCTTTTATTTTAAATGGAAAATAACAATTTCACAAAGGTATATAAATTCTAAATTAATACATAACAAAAA
GACGATACTCAATGATGAACCAACCCATAACCCATAAAAATCCTTTTCTTTTTACCCATACGAATCTTTTTCTTGTAACG
AAAAAAGGATATGTAAAAAAAAAAAAGTAAAGGAACAATAACGCCTTCCTGATAGAACAAGAAATTGGTTATTGCTCCTT
TACTTTTAAAAACGAGTATACACTAAGACCAAAGTCTTATCCATTTGTAGATGGAGCTTCAATAGCAGCTAG
>NC_053622.1:22-493 Camellia yuhsienensis chloroplast, complete genome
CCCGCGCATGGTGGATTCACAATCCACTGCCTTAATCCACTTGGCTACATCCGCCCCCTTACTTCACTATTTAAATTCTA
AAATAAAGAATTAAAATTCAACCATTCATGATTATTTCTTTCTTCTCTTATTTTTGAGATACAAATAGTAAGCAAAAATT
CAAAATTTTATCTTTTATTTTAAATGGAAAATAACAATTTCACAAAGGTATATAAATTCTAAATTAATACATAACAAAAA
GACGATACTCAATGATGAACCAACCCATAACCCATAAAAATCCTTTTCTTTTTACCCATACGAATCTTTTTCTTGTAACG
AAAAAAGGATATGTAAAAAAAAAAAAGTAAAGGAACAATAACGCCTTCCTGATAGAACAAGAAATTGGTTATTGCTCCTT
TACTTTTAAAAACGAGTATACACTAAGACCAAAGTCTTATCCATTTGTAGATGGAGCTTCAATAGCAGCTAG
>MW148820.1:22-496 Camellia sinensis var. sinensis cultivar Tieguanyin chloroplast, complete genome
CCCGCGCATGGTGGATTCACAATCCACTGCCTTAATCCACTTGGCTACATCCGCCCCCTTACTCCACTATTTAAATTATA
AAATAAAGAATTAAAATTCAACCATTCATGATTATTTCTTTCTTCTCTTATTTTTGAGATACAAATAGTAAGCAAAAATT
CAAAATTTTATCTTTTATTTTAAATGGAAAATAACAATTTCACAAAGGTATATAAATTCTAAATTAATACATAACAAAAA
GACGATACTCAATGATGAACCAACCCATAACCCATAAAAATCCTTTTCTTTTTACCCATACGAATCTTTTTCTTGTAACG
AAAAAAGGATATGTAAAAAAAAAAAAAAAGTAAAGGAACAATAACGCCTTCCTGATAGAACAAGAAATTGGTTATTGCTC
CTTTACTTTTAAAAACGAGTATACACTAAGACCAAAGTCTTATCCATTTGTAGATGGAGCTTCAATAGCAGCTAG
