# Supplementary material for: DNA barcoding as new diagnostic tool to lethal plant poisoning in herbivorous mammals
Source: PLoS One. 2023 Nov 15;18(11):e0292275. doi: 10.1371/journal.pone.0292275 (PMC10650979; doi:10.1371/journal.pone.0292275)
Supplement: S2 Data — (FAS) [file pone.0292275.s011.fas]

>alpaka 2
GCCTTAATCCACTTGGCTACATCCGCCCCCTTACTCCCCTATTTAAATTATAAAATAAAGAATTAAAATTCAACCATTCATA-ATTATTTCTTTCTTCTCTTATTT-TTG---AGATACAAATAGTAAGCAA---------AAATTCAAAATTT-------TATCTTTTATTTTAAATGGAA-----------AATAACAA----TTTCACAAAGGTATATAAATT--CTAAATTAATACATAACAAAAAGACGATACTCAATGATGAACCAACCCATAAAAATCCTTTTCTTTTTACCCATA---------CGAATCTTTTTCTTGTAACG------AAAAAAGGATATGTAAAAAAAAAGTAAAGGAACAAT-ACCGCCCTCTTGATAGAACAAGAAATTGGTTATTGCTCC---TTTACTTTTAAA----AACGAGTATAC------------ACTAAGACCAAAGTCTTATCCATTTGTAGATGGAGCTTCAATAGCAGCTAGGTCTAGAGGGAAATTATGAGCATTACGTTCATGCATA
>N oleander KIT 1890
GCCTTGATCCACTTGGCTACATCCGCCCCCTTCACCCCT--------------------------------------TTCTA-TTTATTTCC------TATTCGAA-TTC---ATTTAGAATTTTAT--------------AATTTCTAATTT----------------ATTTAGAATATTT-----------ACTA--------TTTCA-------TTTTCAATT--CGATTTTATT-------TAGAATTTGGT-TTCGACCAT--------------------TTTATTTATTATTTTGA----------------ATATTTGATAATG-----TAACAAA-------CAAAAATAAAATAAAGGAGCAAT-ACCGCCCTCTTGATAGAACAAGAAGGTGATTATTGCTCC---TTTATTTTTCAA---TAACTCCTATAC------------ACTAAGACCGGGGTCTTAGCCATTGATAGATGGAGCTTCTATAGCAGCTAGGTCTAGAGGGAAATTATGAGCATTACGTTCATGCATA
>N oleander KIT 9450
GCCTTAATCCACTTGGCTACATCCGCCCCCTTTACCCCCTTTCAGTCCTAT------------------------TTTCCTATTTTATTTTCCC----TATTCGAATTTT---ATTTAGAATTTTTAG-------------AATTTCTAATTTT---------------ATTTAGAATATTT-----------ACTA--------TTTCA------TTCTTCAATT--CGATTTTATT-------TAGAATTTGGT-TTCGACCAT--------------------TTTCTTTATTATTTTGA--------ATATTTGAATCTTTGATAATG-----TAACAAA-------CAAAAAGAAAATAAAGGAGCAAT-ACCGCCCTCTTGATAGAACAAGAAGGTGATTATTGCTCC---TTTATTTTTCAA---TAACTCCTATAC------------ACTAAGACCGGGGTCTTAGCCATTGATAGATGGAGCTTCTATAGCAGCTAGGTCTAGAGGGAAATTATGAGCATTACGTTCATGCATA
>N oleander FJ493258
GCCTTGATCCACTTGGCTACATCCGCCCCCTTCACCCC---TTCAGTCTAT--------------------------TTCTA-TTTATTTCC------TATTCGAA-TTT---ATTTAGAATTTTAT--------------AATTTCTAATTT----------------ATTTAGAATATTT-----------ACTA--------TTTCA-------TTTTCAATT--CGATTTTATT-------TAGAATTTGGT-TTCGACCAT--------------------TTTATTTATTATTTTGA----------------ATATTTGATAATG-----TAACAAA-------CAAAAATAAAATAAAGGAGCAAT-ACCGCCCTCTTGATAGAACAAGAAGGTGATTATTGCTCC---TTTATTTTTCAA---TAACTCCTATAC------------ACTAAGACCGGGGTCTTAGCCATTGATAGATGGAGCTTCTATAGCAGCTAGGTCTAGAGGGAAATTATGAGCATTACGTTCATGCATA
>N oleander EU531690
GCCTTGATCCACTTGGCTACATCCGCCCCCTT-CACCCC--TTCAGTCTAT--------------------------TTCTA-TTTATTTCC------TATTCGAA-TTT---ATTTAGAATTTTAT--------------AATTTCTAATTT----------------ATTTAGAATATTT-----------ACTA--------TTTCA-------TTTTCAATT--CGATTTTATT-------TAGAATTTGGT-TTCGACCAT--------------------TTTATTTATTATTTTGA----------------ATATTTGATAATG-----TAACAAA-------CAAAAATAAAATAAAGGAGCAAT-ACCGCCCTCTTGATAGAACAAGAAGGTGATTATTGCTCC---TTTATTTTTCAA---TAACTCCTATAC------------ACTAAGACCGGGGTCTTAGCCATTGATAGATGGAGCTTCTATAGCAGCTAGGTCTAGAGGGAAATTATGAGCATTACGTTCATGCATA
>N oleander MH837747
GCCTTGATCCACTTGGCTACATCCGCCCCCTT-CACCCC--TTCAGTCTAT--------------------------TTCTA-TTTATTTCC------TATTCGAA-TTT---ATTTAGAATTTTAT--------------AATTTCTAATTT----------------ATTTAGAATATTT-----------ACTA--------TTTCA-------TTTTCAATT--CGATTTTATT-------TAGAATTTGGT-TTCGACCAT--------------------TTTATTTATTATTTTGA----------------ATATTTGATAATG-----TAACAAA-------CAAAAATAAAATAAAGGAGCAAT-ACCGCCCTCTTGATAGAACAAGAAGGTGATTATTGCTCC---TTTATTTTTCAA---TAACTCCTATAC------------ACTAAGACCGGGGTCTTAGCCATTGATAGATGGAGCTTCTATAGCAGCTAGGTCTAGAGGGAAATTATGAGCATTACGTTCATGCATA
>N oleander MH837746
GCCTTGATCCACTTGGCTACATCCGCCCCCTT-CACCCC--TTCAGTCTAT--------------------------TTCTA-TTTATTTCC------TATTCGAA-TTT---ATTTAGAATTTTAT--------------AATTTCTAATTT----------------ATTTAGAATATTT-----------ACTA--------TTTCA-------TTTTCAATT--CGATTTTATT-------TAGAATTTGGT-TTCGACCAT--------------------TTTATTTATTATTTTGA----------------ATATTTGATAATG-----TAACAAA-------CAAAAATAAAATAAAGGAGCAAT-ACCGCCCTCTTGATAGAACAAGAAGGTGATTATTGCTCC---TTTATTTTTCAA---TAACTCCTATAC------------ACTAAGACCGGGGTCTTAGCCATTGATAGATGGAGCTTCTATAGCAGCTAGGTCTAGAGGGAAATTATGAGCATTACGTTCATGCATA
>N oleander MK477733
GCCTTGATCCACTTGGCTACATCCGCCCCCTT-CACCCC--TTCAGTCTAT--------------------------TTCTA-TTTATTTCC------TATTCGAA-TTT---ATTTAGAATTTTAT--------------AATTTCTAATTT----------------ATTTAGAATATTT-----------ACTA--------TTTCA-------TTTTCAATT--CGATTTTATT-------TAGAATTTGGT-TTCGACCAT--------------------TTTATTTATTATTTTGA----------------ATATTTGATAATG-----TAACAAA-------CAAAAATAAAATAAAGGAGCAAT-ACCGCCCTCTTGATAGAACAAGAAGGTGATTATTGCTCC---TTTATTTTTCAA---TAACTCCTATAC------------ACTAAGACCGGGGTCTTAGCCATTGATAGATGGAGCTTCTATAGCAGCTAGGTCTAGAGGGAAATTATGAGCATTACGTTCATGCATA
>N oleander MK477732
GCCTTGATCCACTTGGCTACATCCGCCCCCTT-CACCCC--TTCAGTCTAT--------------------------TTCTA-TTTATTTCC------TATTCGAA-TTT---ATTTAGAATTTTAT--------------AATTTCTAATTT----------------ATTTAGAATATTT-----------ACTA--------TTTCA-------TTTTCAATT--CGATTTTATT-------TAGAATTTGGT-TTCGACCAT--------------------TTTATTTATTATTTTGA----------------ATATTTGATAATG-----TAACAAA-------CAAAAATAAAATAAAGGAGCAAT-ACCGCCCTCTTGATAGAACAAGAAGGTGATTATTGCTCC---TTTATTTTTCAA---TAACTCCTATAC------------ACTAAGACCGGGGTCTTAGCCATTGATAGATGGAGCTTCTATAGCAGCTAGGTCTAGAGGGAAATTATGAGCATTACGTTCATGCATA
>N oleander FN675803
GCCTTGATCCACTTGGCTACATCCGCCCCCTT-CACCCC--TTCAGTCTAT--------------------------TTCTA-TTTATTTCC------TATTCGAA-TTT---ATTTAGAATTTTAT--------------AATTTCTAATTT----------------ATTTAGAATATTT-----------ACTA--------TTTCA-------TTTTCAATT--CGATTTTATT-------TAGAATTTGGT-TTCGACCAT--------------------TTTATTTATTATTTTGA----------------ATATTTGATAATG-----TAACAAA-------CAAAAATAAAATAAAGGAGCAAT-ACCGCCCTCTTGATAGAACAAGAAGGTGATTATTGCTCC---TTTATTTTTCAA---TAACTCCTATAC------------ACTAAGACCGGGGTCTTAGCCATTGATAGATGGAGCTTCTATAGCAGCTAGGTCTAGAGGGAAATTATGAGCATTACGTTCATGCATA
>N oleander MT311770
GCCTTGATCCACTTGGCTACATCCGCCCCCTTCCCCCC---TTCAGTCTAT--------------------------TTCTA-TTTATTTCC------TATTCGAA-TTT---ATTTAGAATTTTAG--------------AATTTCTAATTT----------------ATTTAGAATATTT-----------ACTA--------TTTCA-------TTTTCAATT--CGATTTTATT-------TAGAATTTGGT-TTCGACCAT--------------------TTTCTTTATTATTTTGA--------ATATTTGAATCTTTGATAATG-----TAACAAA-------CAAAAAGAAAATAAAGGAGCAAT-ACCGCCCTCTTGATAGAACAAGAAGGTGATTATTGCTCC---TTTATTTTTCAA---TAACTCCTATAC------------ACTAAGACCGGGGTCTTAGCCATTGATAGATGGAGCTTCTATAGCAGCTAGGTCTAGAGGGAAATTATGAGCATTACGTTCATGCATA
>N oleander oleander HE966717
GCCTTGATCCACTTGGCTACATCCGCCCCCTTCCCCCC---TTCAGTCTAT--------------------------TTCTA-TTTATTTCC------TATTCGAA-TTT---ATTTAGAATTTTAG--------------AATTTCTAATTT----------------ATTTAGAATATTT-----------ACTA--------TTTCA-------TTTTCAATT--CGATTTTATT-------TAGAATTTGGT-TTCGACCAT--------------------TTTCTTTATTATTTTGA--------ATATTTGAATCTTTGATAATG-----TAACAAA-------CAAAAAGAAAATAAAGGAGCAAT-ACCGCCCTCTTGATAGAACAAGAAGGTGATTATTGCTCC---TTTATTTTTCAA---TAACTCCTATAC------------ACTAAGACCGGGGTCTTAGCCATTGATAGATGGAGCTTCTATAGCAGCTAGGTCTAGAGGGAAATTATGAGCATTACGTTCATGCATA
>Strophanthus hispidus MK477759
GCCTTGATCCACTTGGCTACATCCGCCCCTTCACCCC----TTCAGTCTAT-------TTCTATTTATTTCTTCTTCTTCTA-TTTATTCTTTTATT-TATTTCCTTTTTTAGATTTATAATTTTAG--------------AATTTCTAATTT----------------ATTTAGAATATTT-----------ACTATTTCATTTTTTCA-------TTTTCAATT--CTATTTTATT-------TAGAATTTCGT-TTCGACCAT--------------------TTTCTTTATTATTTCTATTTCTGAGATATTTGAATCTTTGATAATG-----TAACAAA-------TAAAAATAAAATAAAGGAGCAAT-ACCGCCCTCTTGATCGAACAAGAAGGTGATTATTGCTCC---TTTATTTTTCAA---TAACTCCTATAC------------ACTAAGACCGGGGTCTTAGCCATTGATAGATGGAGCTTCTACAGCAGCTAGGTCTAGAGGGAAATTATGAGCATTACGTTCATGCATA
>Strophanthus hispidus MK477758
GCCTTGATCCACTTGGCTACATCCGCCCCTTCACCCC----TTCAGTCTAT-------TTCTATTTATTTCTTCTTCTTCTA-TTTATTCTTTTATT-TATTTCCTTTTTTAGATTTATAATTTTAG--------------AATTTCTAATTT----------------ATTTAGAATATTT-----------ACTATTTCATTTTTTCA-------TTTTCAATT--CTATTTTATT-------TAGAATTTCGT-TTCGACCAT--------------------TTTCTTTATTATTTCTATTTCTGAGATATTTGAATCTTTGATAATG-----TAACAAA-------TAAAAATAAAATAAAGGAGCAAT-ACCGCCCTCTTGATCGAACAAGAAGGTGATTATTGCTCC---TTTATTTTTCAA---TAACTCCTATAC------------ACTAAGACCGGGGTCTTAGCCATTGATAGATGGAGCTTCTACAGCAGCTAGGTCTAGAGGGAAATTATGAGCATTACGTTCATGCATA
>Strophanthus hispidus MK477757
GCCTTGATCCACTTGGCTACATCCGCCCCTTCACCCC----TTCAGTCTAT-------TTCTATTTATTTCTTCTTCTTCTA-TTTATTCTTTTATT-TATTTCCTTTTTTAGATTTATAATTTTAG--------------AATTTCTAATTT----------------ATTTAGAATATTT-----------ACTATTTCATTTTTTCA-------TTTTCAATT--CTATTTTATT-------TAGAATTTCGT-TTCGACCAT--------------------TTTCTTTATTATTTCTATTTCTGAGATATTTGAATCTTTGATAATG-----TAACAAA-------TAAAAATAAAATAAAGGAGCAAT-ACCGCCCTCTTGATCGAACAAGAAGGTGATTATTGCTCC---TTTATTTTTCAA---TAACTCCTATAC------------ACTAAGACCGGGGTCTTAGCCATTGATAGATGGAGCTTCTACAGCAGCTAGGTCTAGAGGGAAATTATGAGCATTACGTTCATGCATA
>Echites yucatanensis HG963874
GCCTTGATCCACTTGGCTACATCCGCCCCCTTCACCCC---TTCAGTCTAT-----------------------TTCTTCTA-TTTATTTCC------TATTCGAA-TTT-----------------------------------------------------------ATTTAGAATATTT-----------ACTA--------TTTCA-------TTTTCAATT--CTATTTTATT-------TAGAATTTCGT-TTCGACCAT--------------------TTTCTTTATTATTTCTATTTCTGAGATATTTGA----TTGAAAATG-----TAACAAA-------TAAAAAGAAAATAAAGGAGCAAT-ACCGCCCTCTTGATAAAACAAGAAGGTGATTATTGCTCC---TTTATTTTTCAA---TAACTCCTATAC------------ACTAAGACCGGGGTCTTAGCCATTGATAGATGGAGCTTCTATAGAAGCTAGGTCTAGAGGGAAATTATGAGCATTACGTTCATGCATA
>Cynanchum rungweense LN896853
GCCTTGATCCACTTGGCTACATCCGCCCGCTGGCTTTAT--TTCTATTTAT------------------------TTTTCTA-TTTATTTCC------TATTGTAA-TTT---ATTAATTTTTTTTTATTTCGAATATTTAAATTTCTAAATTT-------------ATATTTCAATTATTT-----------AATA--------TTTAA------TTTTTAAATT--CTATTTTATT-------TAGAATTTTCT-TTCGACGAT--------------------TTTCTTTTGTATTTCTG------AGATATTTCCATTTTTGATAATG-----TAACAAA-------TATAAAGAAAATAAAGGAGCAAT-ATCACCCTCTTGATAGAACAAGAAGGTGATTTTTGCTCC---TTTATTTTTCAA---TAACTCCTATAT------------ACTAAGACTGGGGTCTTAGCCATTGATAGATGGAACTTCTATAGCAGCTAGGTCTAGAGGGAAATTATGAGCATTACGTTCATGCATA
>Schizostephanus alatus HE802678
GCCTTGATCCACTTGGCTACATCCGCCCGCTGGCTCTAT--TTCTATTTAT------------------------TTTTCTA-TTTATTTCCTATTGTTATTGTAA-TTT---ATTAATTTCTTTTTATTTCGAATATTTAAATTTAAAATTTC----TAAAATTGAATATTTAGAATATTTTTTTTTATTTAATTAATTAATAATTAAATATTAATTTTTAAATT--CTATTTTATT-------TAGAATTTGCT-TTCGACGAT--------------------TTTCTTTTGTATTTCTG------AGATATTTCCATTTTTGATAATG-----TAACAAA-------TATAAAGAAAATAAAGGAGAAAT-ATCACCCTCTTGATAGAACAAGAAGGTGATTTTTGCTCC---TTTATTTTTCAA---TAACTCCGATAC------------ACTAAGACTGGGGTCTTAGCCATTGATAGATGGAGCTTCTATAGCAGCTAGGTCTAGAGGGAAATTATGAGCATTACGTTCATGCATA
>Vincetoxicum glaucum MF595573
ACCTTAATCCACTTGGCTACATCCGCCCGCTGGCTCTAT--TTCTATTTAT------------------------TTTTCTA-TTTATTTCC------TATTGTAA-TTT---ATTAATTTTTTATTGT------------AATTTATTAATTTTTTTTTTTTTTTTTTATTTCGAATA--------------------------TTTAA------ATTAAAAATC--CTATTTTATT-------TAAAATTTGCT-TTCGACGAT--------------------TTTCTTTTGTATTTCTG------AGATATTTCCAGTTTTGATAATG-----TAACAAA-------TATAAAGAAAAAAAAGGAGCAAT-ATCCCCCTCTTGATAGAACAAGAAGGTAATTTTTGCTCCTTTTTTTTTTTTCAA---TAACTCCTATAC------------ACTAAGACTGGGGCCTTAGCCATTGATAGATGGAGCTTCTATAGCAGCTAGGTCTAGAGGGAAATTATGAGCATTACGTTCATGCATA
>Gentiana pannonica JF960937
GGCTCTCCGCCCTTGACTATCTGTATTTCTTTAGTCT----TTAAAATTTTTGATACTATTTTCTTTTTTTTCACTCTTTTT-TCTATTTTTTTGTTTTACTAGTTTTTT---ATTTAGAATTTGTGA-------------AAATTCTAATGTC---------------ATTTCAAACATAT-----------TCTTATT-----TTTCTTCTTTGTATCTTAGTTACCAATATTGAT----AACTAATATTAATAGTTAGATTAT------------------------TTAACTATTCTAA---------TAATT--ATTTCTAATAATAATCCTTACCGAA------CTAGAATTAAAATAAAGGAGCAATAATCCACTTCTTGTTTTATCAAGGGGGCG-TTATTGCTCC---TTTATTTT--AATTCTAAATCCTATATTAGAATTATAGGATTAAGACCGAGGTCTTATCCATTTATAGATGGAATTTCTATAGCAGCTAGGTCTAGAGGAAAGTTATGAGCATTACGTTCATGCATA
