# Supplementary material for: DNA barcoding as new diagnostic tool to lethal plant poisoning in herbivorous mammals
Source: PLoS One. 2023 Nov 15;18(11):e0292275. doi: 10.1371/journal.pone.0292275 (PMC10650979; doi:10.1371/journal.pone.0292275)
Supplement: S3 Data — (FAS) [file pone.0292275.s012.fas]

>alpaka 2
GTGAATAGCGTAGCAAAGCCACTTCGTTTCCTGGGTCCGTAGGATTAGTACC---------AGTATTAGAGTTAGTATTCTCG------TTGTTAGCAGTAAAAATCACTACACGTTTGGCTTTTCTTGAGCGAATTTGATGTTCGACTGGCACGTTTTCTTGATATTCTCCTGATTGTTGTTCTAAATCGGTGATTAATTTGTATGACCATCGAGGGACTTTTTTACTAATTTCTTTTATTCCAATAGATTCTTTAATAGATTCCTTTGGAATTTTTTGACTATTAGTATGGGTTTGAATGGCATTCAATAAAAATTTGAAAAATCTTTCCTTTTTTTTATTCAATT--TTAGTTGTCTATCAAATTCGCCAGTTAAAGGTAAA---AAATTCTCCA----TTTCTATTAAAAATTGTTTTTTATCA------AATGCATCCGTTTTCCGATCAAATTCTTGGTAATCAGGATCTGGAAAAAGGATAGCGTAAATCCGATTTAGACCAAAGGTTTCTCTTAAATTTTCTATCGAC------GTCTTATAAGGTGAAACCC------TTTTTGTCATTGTTAAC---CGATAGGTCTCATTTAAGAAAGGATCATAGGCTTTAGGAAAATATTTGTTTTTAGTATCATCATTACACAATCGAGTTCTTGTTTCCAGTATATCTAGAAAAAGTGATTTCTTGTCTAGAGCTTCCATTCTATTTCTAAATTCCTTGCTTGTCTTATTCCCCTTTCTGTTGTTGGAATAAATCCAATGGTTGTCAAATTCATTG-----GAAG---------GGGGTTTTCTCTATTGTAGACCACGATATCTTTCTTTTTAGCAGTTCCTCAAAAATTGACAAACTTGGTGGATAGGTAAAAGAAATTC
>N oleander KIT 1890
GTGAATAGCGTAGCAAAGCCACTTCGTTTCCTGGGTCCGTAGGATTAGTACC---------AGTATTAGAGTTAGTATTCTCG------TTGTTAGCAGTAAAAATCACTACACGTTTGGCTTTTCTTGAGCGAATTTGATGTTCGACTGGCACGTTTTCTTGATATTCTCCTGATTGTTGTTCTAAATCGGTGATTAATTTGTATGACCATCGAGGGACTTTTTTACTAATTTCTTTTATTCCAATAGATTCTTTAATAGATTCCTTTGGAATTTTTTGACTATTAGTATGGGTTTGAATGGCATTCAATAAAAATTTGAAAAATCTTTCCTTTTTTTTATTCAATT--TTAGTTGTCTATCAAATTCGCCAGTTAAAGGTAAA---AAATTCTCCA----TTTCTATTAAAAATTGTTTTTTATCA------AATGCATCCGTTTTCCGATCAAATTCTTGGTAATCAGGATCTGGAAAAAGGATAGCGTAAATCCGATTTAGACCAAAGGTTTCTCTTAAATTTTCTATCGAC------GTCTTATAAGGTGAAACCC------TTTTTGTCATTGTTAAC---CGATAGGTCTCATTTAAGAAAGGATCATAGGCTTTAGGAAAATATTTGTTTTTAGTATCATCATTACACAATCGAGTTCTTGTTTCCAGTATATCTAGAAAAAGTGATTTCTTGTCTAGAGCTTCCATTCTATTTCTAAATTCCTTGCTTGTCTTATTCCCCTTTCTGTTGTTGGAATAAATCCAATGGTTGTCAAATTCATTG-----GAAG---------GGGGTTTTCTCTATTGTAGACCACGATATCTTTCTTTTTAGCAGTTCCTCAAAAATTGACAAACTTGGTGGATAGGTAAAAGAAATTC
>N oleander KIT 9450
GTGAATAGCGTAGCAAAGCCACTTCGTTTCCTGGATCCGTAGGATTAGTACC---------AGTATTAGAGTCAGTATTCTCG------TTGTTAGCAGTAAAAATCACTACACGTTTGGCTTTTCTTGAGCGAATTTGATGTTCGACTGGCACGTTTTCTTGATATTCTCCTGATTGTTGTTCTAAATCGGTGATTAATTTGTATGACCATCGAGGGACTTTTTTACTAATTTCTTTTATTCCAATAGATTCTTTAATAGATTCCTTTGGAATTTTTTGACTATTAGTATGGGTTTGAATGGCATTCAATAAAAATTTGAAAAATCTTTCCTTTTTTTTATTCAATT--TTAGTTGTCTATCAAATTCGCCAGTTAAAGGTAAA---AAATTCTCCA----TTTCTATTAAAAATTGTTTTTTATCA------AATGCATCCGTTTTCCGCTCAAATTCTTGGTAATCAGGATCTGGAAAAAGGATAGCGTAAATCCGATTTAGACCAAAGGTTTCTCTTAAATTTTCTATCGAC------GTCTTATAAGGTGAAACCC------TTTTTGTCATTGTTAAC---CGATAGGTCTCATTTAAGAAAGGATCATAGGCTTTAGGAAAATATTTGTTTTTAGTATCATCATTACACAATCGAGTTCTTGTTTCCAGTATATCTAGAAAAAGTGATTTCTTGTCTAGAGCTTCCATTCTATTTCTAAATTCCTTTCTTGTCTTATTCCCCTTTCTGTTGTTGGAATAAATCCAATGGTTGTCAAATTCATTG-----GAAG---------GGGGTTTTCTCTATTGTAGACCACGATATCTTTCTTTTTAGCAGTTCCTCAAAAATTGACAAACTTGGTGGATAGGTAAAAGAAATTC
>N oleander KJ953907
GTGAATAGCGTAGCAAAGCCACTTCGTTTCCTGGGTCCGTAGGATTAGTACC---------AGTATTAGAGTTAGTATTCTCG------TTGTTAGCAGTAAAAATCACTACACGTTTGGCTTTTCTTGAGCGAATTTGATGTTCGACTGGCACGTTTTCTTGATATTCTCCTGATTGTTGTTCTAAATCGGTGATTAATTTGTATGACCATCGAGGGACTTTTTTACTAATTTCTTTTATTCCAATAGATTCTTTAATAGATTCCTTTGGAATTTTTTGACTATTAGTATGGGTTTGAATGGCATTCAATAAAAATTTGAAAAATCTTTCCTTTTTTTTATTCAATT--TTAGTTGTCTATCAAATTCGCCAGTTAAAGGTAAA---AAATTCTCCA----TTTCTATTAAAAATTGTTTTTTATCA------AATGCATCCGTTTTCCGATCAAATTCTTGGTAATCAGGATCTGGAAAAAGGATAGCGTAAATCCGATTTAGACCAAAGGTTTCTCTTAAATTTTCTATCGAC------GTCTTATAAGGTGAAACCC------TTTTTGTCATTGTTAAC---CGATAGGTCTCATTTAAGAAAGGATCATAGGCTTTAGGAAAATATTTGTTTTTAGTATCATCATTACACAATCGAGTTCTTGTTTCCAGTATATCTAGAAAAAGTGATTTCTTGTCTAGAGCTTCCATTCTATTTCTAAATTCCTTGCTTGTCTTATTCCCCTTTCTGTTGTTGGAATAAATCCAATGGTTGTCAAATTCATTG-----G-AG---------GGGGTTTTCTCTATTGTAGACCACGATATCTTTCTTTTTAGCAGTTCCTCAAAAATTGACAAACTTGGTGGATAGGTAAAAGAAATTC
>N oleander GQ997709
GTGAATAGCGTAGCAAAGCCACTTCGTTTCCTGGGTCCGTAGGATTAGTACC---------AGTATTAGAGTTAGTATTCTCG------TTGTTAGCAGTAAAAATCACTACACGTTTGGCTTTTCTTGAGCGAATTTGATGTTCGACTGGCACGTTTTCTTGATATTCTCCTGATTGTTGTTCTAAATCGGTGATTAATTTGTATGACCATCGAGGGACTTTTTTACTAATTTCTTTTATTCCAATAGATTCTTTAATAGATTCCTTTGGAATTTTTTGACTATTAGTATGGGTTTGAATGGCATTCAATAAAAATTTGAAAAATCTTTCCTTTTTTTTATTCAATT--TTAGTTGTCTATCAAATTCGCCAGTTAAAGGTAAA---AAATTCTCCA----TTTCTATTAAAAATTGTTTTTTATCA------AATGCATCCGTTTTCCGATCAAATTCTTGGTAATCAGGATCTGGAAAAAGGATAGCGTAAATCCGATTTAGACCAAAGGTTTCTCTTAAATTTTCTATCGAC------GTCTTATAAGGTGAAACCC------TTTTTGTCATTGTTAAC---CGATAGGTCTCATTTAAGAAAGGATCATAGGCTTTAGGAAAATATTTGTTTTTAGTATCATCATTACACAATCGAGTTCTTGTTTCCAGTATATCTAGAAAAAGTGATTTCTTGTCTAGAGCTTCCATTCTATTTCTAAATTCCTTGCTTGTCTTATTCCCCTTTCTGTTGTTGGAATAAATCCAATGGTTGTCAAATTCATTG-----G-AG---------GGGGTTTTCTCTATTGTAGACCACGATATCTTTCTTTTTAGCAGTTCCTCAAAAATTGACAAACTTGGTGGATAGGTAAAAGAAATTC
>N oleander KP088428
GTGAATAGCGTAGCAAAGCCACTTCGTTTCCTGGGTCCGTAGGATTAGTACC---------AGTATTAGAGTTAGTATTCTCG------TTGTTAGCAGTAAAAATCACTACACGTTTGGCTTTTCTTGAGCGAATTTGATGTTCGACTGGCACGTTTTCTTGATATTCTCCTGATTGTTGTTCTAAATCGGTGATTAATTTGTATGACCATCGAGGGACTTTTTTACTAATTTCTTTTATTCCAATAGATTCTTTAATAGATTCCTTTGGAATTTTTTGACTATTAGTATGGGTTTGAATGGCATTCAATAAAAATTTGAAAAATCTTTCCTTTTTTTTATTCAATT--TTAGTTGTCTATCAAATTCGCCAGTTAAAGGTAAA---AAATTCTCCA----TTTCTATTAAAAATTGTTTTTTATCA------AATGCATCCGTTTTCCGATCAAATTCTTGGTAATCAGGATCTGGAAAAAGGATAGCGTAAATCCGATTTAGACCAAAGGTTTCTCTTAAATTTTCTATCGAC------GTCTTATAAGGTGAAACCC------TTTTTGTCATTGTTAAC---CGATAGGTCTCATTTAAGAAAGGATCATAGGCTTTAGGAAAATATTTGTTTTTAGTATCATCATTACACAATCGAGTTCTTGTTTCCAGTATATCTAGAAAAAGTGATTTCTTGTCTAGAGCTTCCATTCTATTTCTAAATTCCTTGCTTGTCTTATTCCCCTTTCTGTTGTTGGAATAAATCCAATGGTTGTCAAATTCATTG-----G-AG---------GGGGTTTTCTCTATTGTAGACCACGATATCTTTCTTTTTAGCAGTTCCTCAAAAATTGACAAACTTGGTGGATAGGTAAAAGAAATTC
>Wrightia natalensis KJ953913
GTGAATAGCGTAGCAAAGCCACTTCATCTCTTGGATCCGTAGGATTAGTACC---------AGTATTAGAGTCAGTATTCTCG------TTGTTAGCAGTAAAAATCACTACACGTTTGGCTTTTCTTGAGCGAATTTGATGTTCGACTGGCACGTTTTCTTGATATTCTCCTGATTGTTGTTCTAAATCGGTGATTAATTTGTATGACCATCGAGGGACTTTTTTACTGATTTCTTTTATTCCAATCGATTCTTTAATAGATTCTTTTGGAATTTTTTGACCATTAGTATGGGTTTGAATGGCATTCAATAAAAATTTGAAAAATTTTTCCTTTTTTTTATTCAATT--TTAGTTGTCTATCAAATTCACCAGTTAAAGGTAAA---AAATTATCCA----TTTCTATTAAAAATTGTTTTTTATCA------AATGCATCCGTTTTCTGCTCAAATTCTTGGTAATCAGGATCTGGAAAAAGGATAGCGTAAATTCGATTTATACCAAAGGTTTCCCTTAAATTTTCTATCGAC------GTTTTAGAAGGTGAAAACC------TTTTTTTCATTGTTAAT---CGATAGGTCCCATTTAAGAAAGGATCGTAGGCTTTAGGAAGATATTCGTTTTTAGTATCATCATTACACAATCGAGTTCTTGTTTCCAGTGTATCTAGAAAAAGTGATTTCTTGTCTAGAGCTTCAATTCTATTTCTAAATTCCTTGTTTGTCTTATTCCCTTTTGTGTTGTTGGAATAAACCCAATGGTTGTCAAATTCATTA------GAG---------GGGGTTTTCTCTATTGTAGACCACGCTATCTTTCTTTTTAGCATTTCCTTAAAAATTGACAAACTTGGTGGATAGGTAAAAGAAATTC
>Wrightia_laevis_NC_054286
GTGAATAGCGTAGCAAAGCCACTTCATCTCTTGGATCCGTAGGATTAGTACC---------AGTATTAGAGTCAGTATTCTCG------TTGTTAGCAGTAAAAATCACTACACGTTTGGCTTTTCTTGAGCGAATTTGATGTTCGACTGGCACGTTTTCTTGATATTCTCCTGATTGTTGTTCTAAATCGGTGATTAATTTGTATGACCATCGAGGGACTTTTTTACTGATTTCTTTTATTCCAATCGATTCTTTAATAGATTCTTTTGGAATTTTTTGACCATTAGTATGGGTTTGAATGGCATTCAATAAAAATTTGAAAAATTTTTCCTTTTTTTTTTTCAATT--TTAGTTGTCTATCAAATTCACCAGTTAAAGGTAAA---AAATTCTCCA----TTTCTATTAAAAATTGTTTTTTATCA------AATGCATCCGTTTTCTGCTCAAATTCTTGGTAATCAGGATCTGGAAAAAGGATAGCGTAAATTCTATTTATACCAAAGGTTTCCCTTAAATTTTCTATCGAC------GTTTTAGAAGGTGAAAACC------TTTTTTTCATTGTTAAT---CGATAGGTCCCATTTAAGAAAGGATCGTAGGCTTTAGGAAGATATTCGTTTTTAGTATCATCATTACACAATCGAGTTCTTGTTTCCAGTGTATCTAGAAAAAGTGATTTCTTGTCTAGAGCTTCAATTCTATTTCTAAATTCTTTGTTTGTCTTATTCCCTTTTGTGTTGTTGGAATAAATCCAATGGTTGTCAAATTCATTA------GAG---------GGGGTTTTTTCTATTGTAGACCACGCTATCTTTTTTTTTAGCACTTCCTTAAAAATTGACAAACTTGGTGGATAGGTAAAAGAAATTC
>Trachelospermum_jasminoides_MK783315
GTGAATAGCGTAGCAAAGCCACTTCGTTTCTCGGATCCGTAGGATTAGTACC---------AGTATTAGAGTCAGTATTCTCA------TTGTTAGCAGTAAAAATAACTACGCGTTTGGCTTTTCTTGAGCGAATTTGATGTTCGACTAGCACGTTTTCTTGATCTTCTCCTGATTGTTGTTCTAAATCGGTGATTAATTTGTATGACCATCGAGGGAGTTTTTTACTGATTTCTTTTATTCCAATAGATTCTTTAATAGATTCCTTTGGAATTTTTTGACCACTAGTATGGGTTTTAATGGCATTCAATAAAAATTTGAAAAATCTTTCCTTTTTTTTATTCCATT--TTAGTTGTCTATCAAATTCGCCAGTTAAAGTGAAA---AAATTCTCCA----TTTCTATTAAAAATTGTTTTTTATCA------AATGCTTCCGTTTTCCGCTCAAATTCTTGGTAATCGGGATCTGGAAAAAGTATAGCGTAAATCCGATTTATACCAAAGGTTTCTCTTAAATTTTCTATCGAC------GTTTTATAAGGCGAAACCC------TTTTTGTCATTGTTAAG---CGATAGGTCCCATTTAAGAAAGGATCATAGGCTTTAGGAAAATATTCGTTTTTACTATCATCATTACACAATCGAGTTCTTGTTTCCAGTATATCTAGAAAAAGTGATTTTTTGTCTAGAGCTTCTATTCTATTTCTAAATTCCTTGCTTGTCTTATTCCCTTTTCTGTTGTTGGAATAAATCCAATGGTTGTCAAATTCATTATCATTAGAG---------GGGGTTTTCCCTATTGTAGACCACAATACCTTTCTTTTTAGCATTTCCTCAAAAATTGACAAACTTGGTGGATAGGTAAAAGAAATTC
>Epigynum_auritum_KJ953905
GTGAATAGCGTAGCAAAGCCACTTCGTTTCTCGGATCCGTAGGATTAGTACC---------AGTATTAGAGTCAGTATTCTCA------TTGTTAGCAGTAAAAATAACTACGCGTTTGGCTTTTCTTGAGCGAATTTGATGTTCGACTAGCACGTTTTCTTGATCTTCTCCTGATTGTTGTTCTAAATCGGTGATTAATTTGTATGACCATCGAGGGACTTTTTTACTGATTTCTTTTATTCCAATAGATTCTTTAATAGATTCCTTTGGAATTTTTTGACCATTAGTATGGATTTTAATGGCATTCAATAAAAATTTGAAAAATCTTTCCTTTTTTTTATTCAATT--TTAGTTGTCTATCAAATTCGCCAGTTAAAGTTAAA---AAATTCTCCA----TTTCTATAAAAAATTGTTTTTTATCA------AATGCTTCTGTTTTCCGCTCAAATTCTTGGTAATCGGGATCTGGAAAAAGGATAGCGTAAATCCGATTTATACCAAAGGTTTCTCTTAAATTTTCTATCGAC------GTTTTATAAGGCGAAACTC------TTTTTGTCATTGTTAAG---CGATAGGTCCCATTTAAGAAAGGATCATAGGCTTTAGGAAAATATTCGTTTTTACTATCATCATTACACAATCGAGTTCTTGTTTCCAGTATATCTAGAAAAAGTGATTTTTTGTCTAGAGCTTCAATTCTATTTCTAAATTCCTTGCTTGTCTTATTCCCTTTTCTGTTGTTGGAATAAATCCAATGGTTGTCAAATTCATTATCATTAGAG---------GGGGTTTTATCTATTGTAGACCACAATACCTTTCTTTTTAGCATTTCCTCAAAAATTGACAAACTTGGTGTATAGGTAAAAGAAATTC
>Chonemorpha_megacalyx_MW246161
GTGAATAGCGTAGCAAAGCCACTTCGTTTCTCGGATCCGTAGGATTAGTACC---------AGTATTAGAGTCAGTATTCTCA------TTGTTAGCAGTAAAAATAACTACGCGTTTGGCTTTTCTTGAGCGAATTTGATGTTCGACTAGCACGTTTTCTTGATCTTCTCCTGATTGTTGTTCTAAATCGGTGATTAATTTGTATGACCATCGAGGGACTTTTTTACTGATTTCTTTTATTCCAATAGATTCTTTAATAGATTCCTTTGGAATTTTTTGACCATTAGTATGGGTTTTAATGGCATTCAATAAAAATTTGAAAAATCTTTCCTTTTTTTTATTCAATT--TTAGTTGTCTATCAAATTCGCCAGTTAAAGTTAAA---AAATTCTCCA----TTTCTATAAAAAATTGTTTTTTATCA------AATGCTTCTGTTTTCCGCTCAAATTCTTGGTAATCGGGATCTGGAAAAAGGATAGCGTAAATCCGATTTATACCAAAGGTTTCTCTTAAATTTTCTATCGAC------GTTTTATAAGGCGAAACTC------TTTTTGTCATTGTTAAG---CGATAGGTCCCATTTAAGAAAGGATCATAGGCTTTAGGAAAATATTCATTTTTACTATCATCATTACACAATCGAGTTCTTGTTTCCAGTATATCTAGAAAAAGTGATTTTTTGTCTAGAGCTTCAATTCTATTTCTAAATTCCTTGCTTGTCTTATTCCCTTTTCTGTTGTTGGAATAAATCCAATGGTTGTCAAATTCATTATCATTAGAG---------GGGGTTTTATCTATTGTAGACCACAATACCTTTCTTTTTAGCATTTCCTCAAAAATTGACAAACTTGGTGTATAGGTAAAAGAAATTC
>Aganosma_cymosa_KJ953903
GTGAATAGCGTAGCAAAGCCACTTCGTTTCCCGGATCCGTAGGATTAGTACC---------AGTATTAAAGTCAGTATTCTCA------TTGTTAGCAGTAAAAATAACTACGCGTTTGGCTTTTCTTGAGCGAATTTGATGTTCGACTAGCGCGTTTTCTTGATCTTCTCCTGATTGTTGTTCTAAATCGGTGATTAATTTGTATGACCATCGAGGGACTTTTTTACTGATTTCTTGTATTCCAATAGATTCTTTAATAGATTCCTTTGGAATTTTTTGACCATTAGTATGGGTTTTAATGGCATTCAATAAAAATTTGAAAAATCTTTCCTTTTTTTTATTCAATT--TTAGTTGTCTATCAAATTCGCCAGTTAAAGTTAAA---AAATTCTCCA----TTTCTATTAAAAATTGTTTTTTATCA------AATGCTTCTGTTTTCCGCTCAAATTCTTGGTAATCGGGATCTGGAAAAAGGATAGCGTAAATCCGATTTATACCAAAGGTTTCTCTTAAATTTTCTATCGAC------GTTTTATAAGGCGAAACTC------TTTTTGTCATTGTTAAG---CGATAGGTCCCATTTAAGAAAGGATCATAGGCTTTAGGAAAATATTCGTTTTTACTATCATCATTACACAATCGAGTTTTTGTTTCCAGTATATCTAGAAAAAGTGATTTTTTGTCTAGAGCTTCAATTCTATTTCTAAATTCCTTGCTTGTCTTATTCCCTTTTCTGTTGTTGGAATAAATCCAACGGTTGTCAAATTCATTATCATTAGAG---------GGGGTTTTCTCTATTGCAGACCACAATACCTTTCTTTTTAGCATTTCCTCAAAAATTGACAAACTTGGTGGATAGGTAAAAGAAATTC
>Neobracea_bahamensis_KJ953906
GTGAATAACGTAGCAAAGCCACTTCGTTTCTTGGATCCGTAGGATTAGTACT---------AGTATTAGACTCAGTATTCTCGTTGGTATTGTTAGCAGTAAAAATCACTACACGTTTGGCTTTTCTTGAGCGAATTTGATGTTCAAGTGGCACGTTTTCTTCATATTCTCCTGATTGTTGTTCTAAATCGGTGATTAATTTGTATGACCATCGAGGGACTTTTTTACTGATTTCTTTTATTCCAATAGATTCTTTAATAGATTCCTTTGGAATCTTTTGACTATTAGTATGGGTTTGAATGGCATTCAAGAAAAATTTGAAAAATCTTTCCTTTTTTTTATTCAATT--TGAGTTGTCTATCAAATTCGCCAGTTAAAGGTAAA---AAATTCTCCA----TTTCTAGTAAAAATTGTTTTTTATCA------AATGCATCCGTTTTTCGCTCAAATTCTTGGTAATCAGGATCTGCGAAAAGGATAACGTAAATCCGATTTATACCAAAAGTTTCTCTTAAATTTTCTATCGACGTTTTAGTTTTAGAAGGCGAAACCC------TTTTTGTCATTGTTAAG---CGATAGGTCCCATTTAAGAAAGGATCATAGGCTTTCGGAAAATATTTGTTTTTAGTATCATCATTACACAATCGAGTTCTTGTTTCCAGTATATCTAGAAAAAGTGATTTCTTGTCTAGAGCTTCAATTCGATTTCTAAATTCCTTGCTTGTCTTATTCCCCTTTCTGTTGTTGGAATAAATCCAATGGTTGTCAAATTCATTA-----G-AG---------GGGTTTTTCCCTATTGTAGACCACGATACCTTTCTTTTTAGCATTTCCTCAAAAATTGACAAACTTGGTGGATAGGTAAAAGAAATTC
>Alafia_barteri_MG963238
GTGAATAGCGTAGCAAAGCCACTTCGTTTATTGGATCCGTAGGATTAGTACC---------AGTATTAGAGTCAGTATTCTCG------TTGTTATCAGTAAAAATCACTACACGTTTGGCTTTTCTTGAGCGAATTTGATGTTCGACTGGCACGTTTTCTTGATATTCTCCTGATTGTTGTTCTAAATCGGTGATTAATTTGTATGACCATCGAGGGGCTTTTTTACTGATTTCTTTTATTCCAATAGATTCTTTAATAGATTCCTTTGGAATTTTTTGACCATTAGTATGGGTTTGAATGGCATTCAATAAAAATTTGAAAAATATTTCCTTTTTTTTATTGAATT--TTAGTTGTCTATCAAATTCGCCAGTTAAAGGTAAA---AAATTCTCCA----TTTCTATTAAAAATTGTTTTTTATCA------AATGCATCCGTTTTCCGCTCAAATTCTTGGTAATCAGGATCTGGAAAAAGGATAGCGTAAATCCGATTTATACCAAAGGTTTCTCTTAAATTTTCTATCGAC------GTTTTATAAGGTGAAACCC------TTTTTGTCATTGTTAAC---CGATAGGTCCCATTTAAGAAAGGATCATAGGCTTTAGGAAAATATTCGTTTTTAGTATCATCATTACACAATCGAGTTCTTGTTTCCAGTATATCTAGAAAAAGTGATTTCTTGTCTAGAGCTTCAATTCTATTTCTAAATTCCTTGCTTGTCTTATTCCCTTTTCTGTTGTTGGAATAAATCCAATGGTTGTCAAATTCATTG------------------GGGTTTTTCCCTATTGTAGACCACGATACCTTTCTTTTTAGCATTTCCTCAAAAATTGACAAACTTGGTGGATAGGTAAAAGAAATTC
>Apocynum_venetum_NC_053902
GTGAATAGCGTAGCAAAGCCACTTC---------ATCCGTAGTATTAGTACC---------AGCATTAGATTCAGTATTCTCGTTGGTATTGTTAGTAGTAAAAATCACTACGCGTTTGGCTTTTCTTGAGCGAATTTGATGTTCGACTAGCACGTTTTCTTGATCTTCCCCTGATTGTTGTTCTAAATCGGTGATTAATTTGTATGACCATCGAGGGACTTTTTTAGCGATTTCTTTTATTC------------GAGTAGATTCCTTTGGAATCTTTTGACCATTAGTATGGGTTTTAATGGGATTCAATAAAAATTTGAAAAATCTTTCTTTGTTTTCGCTCAATTTCTTAGTTCGCGATCTGAAAAAAAGGATAGCGTAAAA---TATTTCTCCAAAGGTTTCTATTAAAAATTGTAGAAAAATC------AATTCCTTTGTTTTCCGCTCAAATTCTTGGTAATCGCGATCTGAAAAAAGGATAGCGTAAATCCTATTTATACCAAAGGTTTCTCTTATATTTTCTAGCGAC------GTTTTATAAGGTGAAACCCTTTTTGTTTTTGTCATTGTTAAC---CGATAGGTTCCATTTAAGAAAGGATCGTAGGCCTTAGTAAAATATTCGTTTTTACTATCATCATTATACAATCGAGTTCTTGTTTCTAGTATATCTAGAAAAAAGGCTTTCTTGTCTAGAGCTTTAATTCTATCTCTAAATTCCTTCCTTGTCTTATTCCTTTTTCGGTTGGTGGAATAAACCCAATTGTTGTCAAATTCATTATCATTAGAGTCATTAGAAGGGGTTTTCTCTATTGTAGACCACGATATCTTTTTTTTTATCATTTCTTCAAAAATTGACAAACTTTGTGGATAGGTAAAAGAAATTC
>Vinca_major_MG963228
GTGAATAACGTAGCAAAGCCACTTCATTTCTTGGATCTGTAGAATTAATATCCTTATTATTAGTATTAGAGATATCATTGTCC------TTGTTAGTGGTGAAAATAACAACACGTTTGGCTTTTCTTGAGCGAATTAGATCGTCGAATGATAGGGGTTCTTGATATTCGCCCGATAGTTGTTCTAAATCTGTGATTAATTTGCATGACCATTGGAGGACTTTTTTACTAATTTCTTTTATTCCAATAGATTCTTTAATAGATTCCTTTGAAATTTTTTGATCATTAGTATGGGGTCCGACGGCATTGAATAAAAAGAATAAAAATT-----------------------TTAGTTCTCTATCAAATTCATGAGTTCGAGTTCCAGTTAAAGCCGCCC----TTTCTATTAAAAATTGTTTTTTATCAAAATCTAATGTATCTGTTTTCTGTTCAAATTCTTGGAAATCGGCATCTGGAAAAAGAATAGCGTAAACCCGATTTATACCAAACCTTTCTCTTAAATTTTCTATCGAC------ATTTTATAAGGTGAAAGCC------TTTTTTTCATTGTTACCCCTCGACAGATCCCATTTAAGAAAGGATCATACGTTTTAGGGAAATATTCGTTGTTAGTATCGTCATTACACAATCGAGTTCTTGTTTCGAGTATATCTAGAAAAAGCGATTCTTTATCTAGAGCTTGAATTCTGTTTCTAAATTCCTTGTTTATATTATTCCCTTTTATGTTGTTGGGATAAATCCAATGATTCTCAAATTCATTG------------------GGGTTTTTCCCTATTGTAGACCACGATACCTTTCTTTTTAGCATTTCCTCAAAAATTGACAAACTTGGTGGATAGGTAAAAGAAATTC
>Gynochthodes nanlingensis KT852576
GTGAATAGCGTAGCAAAGCCACTTCGTTTCTCAGATCCGTAGGATTAGTACC---------AGTATTAGAGTCAGTATTCTCA------TTGTTAGCAGTAAAAATAACTACGCGTTTGGCTTTTCTTGAGCGAATTTGATGTTCGACTAGCACGTTTTCTTGATCTTCTCCTGATTGTTGTTCTAAATCGGTGATTAATTTGTATGACCATCGAGGGACTTTTTTACTGATTTCTTTTATTCCAATAGATTCTTTAATAGATTCCTTTGGAATTTTTTGACCATTAGTATGGGTTTTAATGGCATTCAATAAAAATTTGAAAAATCTTTCCTTTTTTTTATTCAATT--TTAGTTGTCTATCAAATTCGCCAGTTAAAGTTAAA---AAATTCTCCA----TTTCTATTAAAAATTGTTTTTTATCA------AATGCTTCTATTTTCCGATCAAATTCTTGGTAATCGGGATCTGGAAAAAGGATAGCGTAAATCCGATTTATACCAAAGGTTTCTCTTAAATTTTCTATCAAC------GTTTTATAAGGCGAAACTC------TTTTTGTCATTGTTAAG---CGATAGGTCCCATTTAAGAAAGGATCATAGGCTTTAGGAAAATATTCGTTTTTACTATCATCATTACACAATCGAGTTCTTGTTTCCAGTATATCTAGAAAAAGTGATTTTTTGTCTAGAGCTTCAATTCTATTTCTAAATTCCTTGCTTGTCTTATTCCCTTTTCTGTTGTTGGAATAAATCCAATGGTTGTCAAATTCAGTA------------------TGGGTTTTCTCTATTGTAGACCACAATACCTTTCTTTTTAGCATTTCCTCAAAAATTGACAAACTTGGTGGATAGGTAAAAGAAATTC
