# Supplementary material for: DNA barcoding as new diagnostic tool to lethal plant poisoning in herbivorous mammals
Source: PLoS One. 2023 Nov 15;18(11):e0292275. doi: 10.1371/journal.pone.0292275 (PMC10650979; doi:10.1371/journal.pone.0292275)
Supplement: S4 Data — (FAS) [file pone.0292275.s013.fas]

>goat 1
CGCGCATGGTGGATTCCC-AATCCCCTGCCTTGATCCACTTGGCTACATCCGCCCCTTGTACTAT--TAC----AAATA---------TTTACACC--ATTTATAATTACTT---------AATACAAC-----ATAAACTGAAACTTTTAATATTTTAATTTAATTTTGTAGTAAATTAACT-AAAAAAA--AAAATATAGAACAA--------TA---TAGTATAGTAAAGTTAAGTAGTAAAT--AAAAAAAATAGTAAA---TA-AAAAAAAATACTA----A-ATAGTAAAGGAGCAATACCAAACCTCTTGATATAACAAGAAATTTATTATTGCTCCTTTACTTTCAAGAACTCGTATATACTAAGACCAAAGTCTTATCCATTTATAGATGGAACTTCAACAGCAGCTAGATCTAGAGGGAAATTATGAGCATTACGTTCATGCATA
>P laurocerasus KIT 9451
CGCGCATGGTGGATTCAC-AATCCACTGCCTTGATCCACTTGGCTACATCCGCCCCTTGTACTAT--TAC----AAATA---------TTTACACC--ATTTATAATTACTT---------AATACAAC-----ATAAACTGAAACTTTTAATATTTTAATTTAATTTTGTAGTAAATTAACT-AAAAAAA--AATATATAGAACAA--------TA---TAGTATAGTAAAGTTAAGTAGTAAAT--AAAAAAAATAGTAAA---TA-AAAAAAAATACTA----A-ATAGTAAAGGAGCAATACCAAACCTCTTGATATAACAAGAAATTTATTATTGCTCCTTTACTTTCAAGAACTCGTATATACTAAGACCAAAGTCTTATCCATTTATAGATGGAACTTCAACAGCAGCTAGATCTAGAGGGAAATTATGAGCATTACGTTCATGCATA
>P laurocerasus AB254644
CGCGCATGGTGGATTCAC-AATCCACTGCCTTGATCCACTTGGCTACATCCGCCCCTTGTACTAT--TAC----AAATA---------TTTACACC--ATTTATAATTACTT---------AATACAAC-----ATAAACTGAAACTTTTAATATTTTAATTTAATTTTGTAGTAAATTAACT-AAAAAAA--AATATATAGAACAA--------TA---TAGTATAGTAAAGTTAAGTAGTAAAT--AAAAAAAATAGTAAA---TA-AAAAAAAATACTA----A-ATAGTAAAGGAGCAATACCAAACCTCTTGATATAACAAGAAATTTATTATTGCTCCTTTACTTTCAAGAACTCGTATATACTAAGACCAAAGTCTTATCCATTTATAGATGGAACTTCAACAGCAGCTAGATCTAGAGGGAAATTATGAGCATTACGTTCATGCATA
>P laurocerasus AY500635
CGCGCATGGTGGATTCAC-AATCCACTGCCTTGATCCACTTGGCTACATCCGCCCCTTGTACTAT--TAC----AAATA---------TTTACACC--ATTTATAATTACTT---------AATACAAC-----ATAAACTGAAACTTTTAATATTTTAATTTAATTTTGTAGTAAATTAACT-AAAAAAA--AATATATAGAACAA--------TA---TAGTATAGTAAAGTTAAGTAGTAAAT--AAAAAAAATAGTAAA---TA-AAAAAAAATACTA----A-ATAGTAAAGGAGCAATACCAAACCTCTTGATATAACAAGAAATTTATTATTGCTCCTTTACTTTCAAGAACTCGTATATACTAAGACCAAAGTCTTATCCATTTATAGATGGAACTTCAACAGCAGCTAGATCTAGAGGGAAATTATGAGCATTACGTTCATGCATA
>P laurocerasus HE966762
CGCGCATGGTGGATTCAC-AATCCACTGCCTTGATCCACTTGGCTACATCCGCCCCTTGTACTAT--TAC----AAATA---------TTTACACC--ATTTATAATTACTT---------AATACAAC-----ATAAACTGAAACTTTTAATATTTTAATTTAATTTTGTAGTAAATTAACT-AAAAAAA--AATATATAGAACAA--------TA---TAGTATAGTAAAGTTAAGTAGTAAAT--AAAAAAAATAGTAAA---TA-AAAAAAAATACTA----A-ATAGTAAAGGAGCAATACCAAACCTCTTGATATAACAAGAAATTTATTATTGCTCCTTTACTTTCAAGAACTCGTATATACTAAGACCAAAGTCTTATCCATTTATAGATGGAACTTCAACAGCAGCTAGATCTAGAGGGAAATTATGAGCATTACGTTCATGCATA
>P laurocerasus FJ493307
CGCGCATGGTGGATTCAC-AATCCACTGCCTTGATCCACTTGGCTACATCCGCCCCTTGTACTAT--TAC----AAATA---------TTTACACC--ATTTATAATTACTT---------AATACAAC-----ATAAACTGAAACTTTTAATATTTTAATTTAATTTTGTAGTAAATTAACT-AAAAAAA--AATATATAGAACAA--------TA---TAGTATAGTAAAGTTAAGTAGTAAAT--AAAAAAAATAGTAAA---TA-AAAAAAAATACTA----A-ATAGTAAAGGAGCAATACCAAACCTCTTGATATAACAAGAAATTTATTATTGCTCCTTTACTTTCAAGAACTCGTATATACTAAGACCAAAGTCTTATCCATTTATAGATGGAACTTCAACAGCAGCTAGATCTAGAGGGAAATTATGAGCATTACGTTCATGCATA
>P laurocerasus FN675834
CGCGCATGGTGGATTCAC-AATCCACTGCCTTGATCCACTTGGCTACATCCGCCCCTTGTACTAT--TAC----AAATA---------TTTACACC--ATTTATAATTACTT---------AATACAAC-----ATAAACTGAAACTTTTAATATTTTAATTTAATTTTGTAGTAAATTAACT-AAAAAAA--AATATATAGAACAA--------TA---TAGTATAGTAAAGTTAAGTAGTAAAT--AAAAAAAATAGTAAA---TA-AAAAAAAATACTA----A-ATAGTAAAGGAGCAATACCAAACCTCTTGATATAACAAGAAATTTATTATTGCTCCTTTACTTTCAAGAACTCGTATATACTAAGACCAAAGTCTTATCCATTTATAGATGGAACTTCAACAGCAGCTAGATCTAGAGGGAAATTATGAGCATTACGTTCATGCATA
>P zippeliana KP095869
CGCGCATGGTGGATTCAC-AATCCACTGCCTTGATCCACTTGGCTACATCCGCCCCTTGTACTAT--TAC----AAATA---------TTTACACC--ATTTATCATTACTTGTAAGATAAAATACAAC-----ATAAACTGAAACTTTTAATATTTTAATTTATTTTTGTAGTAAATTAACT---CAAAA--AAAATATAGAACAA--------TATACTAATATAGTATAGTTAAGTAGTAAATAAAAAAAATATAGTAAA---TAAAAAAAAAATACTA----A-ATAGTAAAGGAGCAATACCAAACCTCTTGATATAACAAGAAATTTATTATTGCTCCTTTACTTTCAAGACCTCGTATATACTAAGACCAAAGTCTTATCCATTTATAGATGGAACTTCAACAGCAGCTAGATCTAGAGGGAAATTATGAGCATTACGTTCATGCATA
>P zippeliana KP095867
CGCGCATGGTGGATTCAC-AATCCACTGCCTTGATCCACTTGGCTACATCCGCCCCTTGTACTAT--TAC----AAATA---------TTTACACC--ATTTATCATTACTTGTAAGATAAAATACAAC-----ATAAACTGAAACTTTTAATATTTTAATTTATTTTTGTAGTAAATTAACT---CAAAA--AAAATATAGAACAA--------TATACTAATATAGTATAGTTAAGTAGTAAATAAAAAAAATATAGTAAA---TAAAAAAAAAATACTA----A-ATAGTAAAGGAGCAATACCAAACCTCTTGATATAACAAGAAATTTATTATTGCTCCTTTACTTTCAAGACCTCGTATATACTAAGACCAAAGTCTTATCCATTTATAGATGGAACTTCAACAGCAGCTAGATCTAGAGGGAAATTATGAGCATTACGTTCATGCATA
>P cerasifera FJ493306
CGCGCATGGTGGATTCAC-AATCCACTGCCTTGATCCACTTGGCTACATCCGCCCCTTGTACTAT--TAC----AAATA---------TTTACACC--ATTTATCATTACTTGTAAGATAAAATACAACATAAAATAAACTGAAACTTTTAATATTTTAATTAAATTTTGTAGTAAATTAACT---AAAAA--AAAATATAGAACAA----------------TATAGTAAAGTTAAGTAGTAAATAAAAAAAAAATACTAAT-------------------------ATAGTAAAGGAGCAATAACAAACCTCTTGATATAACAAGAAATTTATTATTGCTCCTTTACTTTCAAGAACTCGTATATACTAAGACCAAAGTCTTATCCATTTATAGATGGAACTTCAACAGCAGCTAGATCTAGAGGGAAATTGTGAGCATTACGTTCATGCATA
>P cerasus FN675832
CGCGCATGGTGGATTCAC-AATCCACTGCCTTGATCCACTTGGCTACATCCGCCCCTTGTACTAT--TAC----AAATA---------TTTACACC--ATTTATCATTACTTGTAAGATAAAATACAACATAAAATAAACTGAAACTTTTAATATTTTAATTAAATTTTGTAGTAAATTAACT--AAAAAA--AAAATATAGAACAA--------TA---TAGTAAAGT----TTAAGTAGTAAAT--AAAAAAAATACTAAA---TA------------------GTATAGTAAAGGAGCAATACCAAACCTCTTGATATAACAAGAAATTGATTATTGCTCCTTTACTTTCAAGAACTCGTATATACTAAGACCAAAGTCTTATCCATTTATAGATGGAACTTCAACAGCAGCTAGATCTAGAGGGAAATTATGAGCATTACGTTCATGCATA
>P avium FN675831
CGCGCATGGTGGATTCAC-AATCCACTGCCTTGATCCACTTGGCTACATCCGCCCC-TTTACTAT--TAC----AAATA---------TTTACACT--ATTTATCATTACTTGTAAGATAAAATACAACATAAAATAAACTGAAACTTTTAATATTTTAATTAAATTTTGTAGTAAATTAACT---AAAAA--AAAATATAGAACAA----------------TATAGTAAAGTTAAGTAGTAAAT--AAAAAAAATACTAAA---TA------------------GTATAGTAAAGGAGCAATACCAAACCTCTTGATATAACAAGAAATTTATTATTGCTCCTTTACTTTCAAGAACTCGTATATACTAAGACCAAAGTCTTATCCATTTATAGATGGAACTTCAACAGCAGCTAGATCTAGAGGGAAATTATGAGCATTACGTTCATGCATA
>P avium avium HE966758
CGCGCATGGTGGATTCAC-AATCCACTGCCTTGATCCACTTGGCTACATCCGCCCCTTGTACTAT--TAC----AAATA---------TTTACACT--ATTTATCATTACTTGTAAGATAAAATACAACATAAAATAAACTGAAACTTTTAATATTTTAATTAAATTTTGTAGTAAATTAACT---AAAAA--AAAATATAGAACAA----------------TATAGTAAAGTTAAGTAGTAAAT--AAAAAAAATACTAAA---TA------------------GTATAGTAAAGGAGCAATACCAAACCTCTTGATATAACAAGAAATTTATTATTGCTCCTTTACTTTCAAGAACTCGTATATACTAAGACCAAAGTCTTATCCATTTATAGATGGAACTTCAACAGCAGCTAGATCTAGAGGGAAATTATGAGCATTACGTTCATGCATA
>P spinosa FN687520
CGCGCATGGTGGATTCAC-AATCCACTGCCTTGATCCACTTGGCTACATCCGCCCCTTGTACTAT--TAC----AAATATACAAATA-TTTACACC--ATTTATCATTACTTGTAAGATAAAATACAACATAAAATAAACTGAAACTTTTAATATTTTAATTAAATATTGTAGTAAATTAACT---AAAAA--AAAATATAGAACAA----------------TATAGTAAAGTTAAGTAGTAAATA-AAAAAAAATACTAAT-------------------------ATAGTAAAGGAGCAATAACAAACCTCTTGATATAACAAGAAATTTATTATTGCTCCTTTACTTTCAAGAACTCGTATATACTAAGACCAAAGTCTTATCCATTTATAGATGGAACTTCAACAGCAGCTAGATCTAGAGGGAAATTATGAGCATTACGTTCATGCATA
>P domestica MK578165
CGCGCATGGTGGATTCAC-AATCCACTGCCTTGATCCACTTGGCTACATCCGCCCCTTGTACTAT--TAC----AAATA---------TTTACACC--ATTTATCATTACTTGTAAGATAAAATACAATATAAAATAAACTGAAACTTTTAATATTTTAATTAAATTTTGTAGTAAATTAACT--AAAAAA--AAAATATAGAACAA----------------TATAGTAAAGTTAAGTAGTAAATAAAAAAAAAATACTAAT-------------------------ATAGTAAAGGAGCAATAACAAACCTCTTGATATAACAAGAAATTTATTATTGCTCCTTTACTTTCAAGAACTCGTATATACTAAGACCAAAGTATTATCCATTTATAGATGGAACTTCAACAGCAGCTAGATCTAAAGGGAAATTATGAGCATTACGTTCATGCATA
>P x dasycarpa MN049247
CGCGCATGGTGGATTCAC-AATCCACTGCCTTGATCCACTTGGCTACCTCCGCCCCTTGTACTAT--TACA---AAATA---------TTTACACC--ATTTATCATTACTTGTAAGATAAAATACAACATAAAATAAACTGAAACTTTTAATATTTTAATTAAATTTTGTAGTAAATTAACT--AAAAAA--AAAATATAGAACAA--------TA---TAGTAAAGTTAAGTAAAGTAAATAAA--AAAAAAAATACTAA--------------------------ATAGTAAAGGAGCAATAACAAACCTCTTGATATAACAAGAAATTTATTATTGCTCCTTTACTTTCAAGAACTCGTATATACTAAGACCAAAGTCTTATCCATTTATAGATGGAACTTCAACAGCAGCTAGATCTAGAGGGAAATTATGAGCATTACGTTCATGCATA
>P cerasoides MW047888
CGCGCATGGTGGATTCAC-AATCCACTGCCTTGATCCACTTGGCTACATCCGCCCCTTGTACTAT--TACATACAAATA---------TTTACACC--ATTTATAATTACTTGTAAGATAAAATACAAC-----ATAAACTGAAACTTTTAATATTTTAATTAAATTTTGTAGTAAATTAACT--AAAAAA--AAAATATAGAACAATATAGTAATA---TAGTATAGTAAAGTTAAGTAGTAAATAAAAAAAAAATAGTAAA---TA-AAAAAAAATACTA----A-ATAGTAAAGGAGCAATACCAAACCTCTTGATATAACAAGAAATTTATTATTGCTCCTTTACTTTCAAGAACTCGTATATACTAAGACCAAAGTCTTATCCATTTATAGATGGAACTTCAACAGCAGCTAGATCTAAAGGGAAATTATGAGCATTACGTTCATGCATA
>P pensylvanica HQ596802
CGCGCATGGTGGATTCAC-AATCCACTGCCTTGATCCACTTGGCTACATCCGCCCCTTGTACTAT--TAC----AAATA---------TTTACACC--ATTTATAATTACTTGTAAGATAAAATACAAC-----ATAAACTGAAACTTTTAATATTTTAATTAAATTTTGTAGTAAATTAACT-AAAAAAA--AATATATAGAACAATATAGTAATA---TAGTATATTAAAGTTAAGTAGTAAAT--AAAAAAAATAGTAAT---AA-AAAAAAAATACTA----A-ATAGTAAAGGAGCAATACCAAACCTCTTGATATAACAAGAAATTTATTATTGCTCCTTTACTTTCAAGAACTCGTATATACTAAGACCAAAGTCTTATCCATTTATAGATGGAACTTCAACAGCAGCTAGATCTAAAGGGAAATTATGAGCATTACGTTCATGCATA
>P dulcis MG947100
CGCGCATGGTGGATTCAC-AATCCACTGCCTTGATCCACTTGGCTACATCCGCCCCTTGTACTAT--TAC----AAATA---------TTTACACC--ATTTATCATTACTTGTAAGATAAAATACAACATAAAATAAACTGAAATTTTTAATATTTTAATTAAATTTTGTAGTAAATTAACT---AAAAA--AAAATATAGAACAA----------------TATAGTAAAGTTAAGTAGTAAAT--AAAAAAAATACTAAAGTAAATAAAAAAAATACTA----A-ATAGTAAAGGAGCAATAACAAACCTCTTGATATAACAAGAAATTTTTTATTGCTCCTTTACTTTCAAGAACTCGTATATACTAAGACCAAAGTCTTATCCATTTATAGATGGAACTTCAACAGCAGCTAGGTCTAGAGGGAAATTATGAGCATTACGTTCATGCATA
>P dulcis MG947101
CGCGCATGGTGGATTCAC-AATCCACTGCCTTGATCCACTTGGCTACATCCGCCCCTTGTACTAT--TAC----AAATA---------TTTACACC--ATTTATCATTACTTGTAAGATAAAATACAACATAAAATAAACTGAAATTTTTAATATTTTAATTAAATTTTGTAGTAAATTAACT---AAAAA--AAAATATAGAACAA----------------TATAGTAAAGTTAAGTAGTAAAT--AAAAAAAATACTAAAGTAAATAAAAAAAATACTA----A-ATAGTAAAGGAGCAATAACAAACCTCTTGATATAACAAGAAATTTTTTATTGCTCCTTTACTTTCAAGAACTCGTATATACTAAGACCAAAGTCTTATCCATTTATAGATGGAACTTCAACAGCAGCTAGGTCTAGAGGGAAATTATGAGCATTACGTTCATGCATA
>P dulcis MK559404
CGCGCATGGTGGATTCAC-AATCCACTGCCTTGATCCACTTGGCTACATCCGCCCCTTGTACTAT--TAC----AAATA---------TTTACACC--ATTTATCATTACTTGTAAGATAAAATACAACATAAAATAAACTGAAATTTTTAATATTTTAATTAAATTTTGTAGTAAATTAACT---AAAAA--AAAATATAGAACAA----------------TATAGTAAAGTTAAGTAGTAAAT--AAAAAAAATACTAAAGTAAATAAAAAAAATACTA----A-ATAGTAAAGGAGCAATAACAAACCTCTTGATATAACAAGAAATTTTTTATTGCTCCTTTACTTTCAAGAACTCGTATATACTAAGACCAAAGTCTTATCCATTTATAGATGGAACTTCAACAGCAGCTAGGTCTAGAGGGAAATTATGAGCATTACGTTCATGCATA
>P incisa AB254603
CGCGCATGGTGGATTCAC-AATCCACTGCCTTGATCCACTTGGCTACATCCGCCCCTTGTACTAT--TAC----AAATA---------TTTACACCATATTTATCATTACTTGTAAGATAAAATACAAC-----ATAAACTGAAACTTTTAATATTTTAATTTAATTTTGTAGTAAATTAACT---AAAAA--AAAATATAGAACAATATAGTAATA---TAGTATAGTAAAGTTAAGTAGTAAAT--AAAAAAAATACTAAA---TA------------------GTATAGTAAAGGAGCAATACCAAACCTCTTGATATAACAAGAAATTTATTATTGCTCCTTTACTTTCAAGAACTCGTATATACTAAGACCAAAGTCTTATCCATTTATAGATGGAACTTCAACAGCAGCTAGATCTAGAGGGAAATTATGAGCATTACGTTCATGCATA
>P nipponica AB254613
CGCGCATGGTGGATTCAC-AATCCACTGCCTTGATCCACTTGGCTACATCCGCCCCTTGTACTAT--TAC----AAATA---------TTTACACC--ATTTATCATTACTTGTAAGATAAAATACAACATAAAATAAACTGAAACTTTTAATATTTTAATTAAATTTTGTAGTAAATTAACT--AAAAAA--AAAATATAGAACAA----------------TATAGTAAAGTTAAGTAGTAAAT--AAAAAAAATACTAAA---TA------------------GTATAGTAAAGGAGCAATACCAAACCTCTTGATATAACAAGAAATTTATTATTGCTCCTTTACTTTCAAGAACTCGTATATACTAAGACCAAAGTCTTATCCATTTATAGATGGAACTTCAACAGCAGCTAGATCTAGAGGGAAATTATGAGCATTACGTTCATGCATA
>P armeniaca KF482491
CGCGCATGGTGGATTCAC-AATCCACTGCCTTGATCCACTTGGCTACATCCGCCCCTTTTACTAT--TAC----AAATA---------TTTACACC--ATTTATCATTACTTGTAAGATAAAATACAACATAAAATAAACTGAAACTTTTAATATTTTAATTAAATTTTGTAGTAAATTAACT---AAAAA--AAAATATAGAACAA--------TA---TAGTAAAGTAAAGTTAAGTAGTAAAT--AAAAAAAATACTAA--------------------------ATAGTAAAGGAGCAATAACAAACCTCTTGATATAACAAGAAATTTATTATTGCTCCTTTACTTTCAAGAACTCGTATATACTAAGACCAAAGTCTTATCCATTTATAGATGGAACTTCAACAGCAGCTAGATCTAGAGGGAAATTATGAGCATTACGTTCATGCATA
>P armeniaca KF482507
CGCGCATGGTGGATTCAC-AATCCACTGCCTTGATCCACTTGGCTACATCCGCCCC-TTTACTAT--TAC----AAATA---------TTTACACC--ATTTATCATTACTTGTAAGATAAAATACAACATAAAATAAACTGAAACTTTTAATATTTTAATTAAATTTTGTAGTAAATTAACT---AAAAA--AAAATATAGAACAA--------TA---TAGTAAAGTAAAGTTAAGTAGTAAAT--AAAAAAAATACTAA--------------------------ATAGTAAAGGAGCAATAACAAACCTCTTGATATAACAAGAAATTTATTATTGCTCCTTTACTTTCAAGAACTCGTATATACTAAGACCAAAGTCTTATCCATTTATAGATGGAACTTCAACAGCAGCTAGATCTAGAGGGAAATTATGAGCATTACGTTCATGCATA
>P armeniaca KF482523
CGCGCATGGTGGATTCAC-AATCCACTGCCTTGATCCACTTGGCTACATCCGCCCC-TTTACTAT--TAC----AAATA---------TTTACACC--ATTTATCATTACTTGTAAGATAAAATACAACATAAAATAAACTGAAACTTTTAATATTTTAATTAAATTTTGTAGTAAATTAACT---AAAAA--AAAATATAGAACAA--------TA---TAGTAAAGTAAAGTTAAGTAGTAAAT--AAAAAAAATACTAA--------------------------ATAGTAAAGGAGCAATAACAAACCTCTTGATATAACAAGAAATTTATTATTGCTCCTTTACTTTCAAGAACTCGTATATACTAAGACCAAAGTCTTATCCATTTATAGATGGAACTTCAACAGCAGCTAGATCTAGAGGGAAATTATGAGCATTACGTTCATGCATA
>P armeniaca KF482517
CGCGCATGGTGGATTCAC-AATCCACTGCCTTGATCCACTTGGCTACATCCGCCCC-TTTACTAT--TAC----AAATA---------TTTACACC--ATTTATCATTACTTGTAAGATAAAATACAACATAAAATAAACTGAAACTTTTAATATTTTAATTAAATTTTGTAGTAAATTAACT---AAAAA--AAAATATAGAACAA--------TA---TAGTAAAGTAAAGTTAAGTAGTAAAT--AAAAAAAATACTAA--------------------------ATAGTAAAGGAGCAATAACAAACCTCTTGATATAACAAGAAATTTATTATTGCTCCTTTACTTTCAAGAACTCGTATATACTAAGACCAAAGTCTTATCCATTTATAGATGGAACTTCAACAGCAGCTAGATCTAGAGGGAAATTATGAGCATTACGTTCATGCATA
>P_armeniaca_KF482526
CGCGCATGGTGGATTCAC-AATCCACTGCCTTGATCCACTTGGCTACATCCGCCCC-TTTACTAT--TAC----AAATA---------TTTACACC--ATTTATCATTACTTGTAAGATAAAATACAACATAAAATAAACTGAAACTTTTAATATTTTAATTAAATTTTGTAGTAAATTAACT---AAAAA--AAAATATAGAACAA--------TA---TAGTAAAGTAAAGTTAAGTAGTAAAT--AAAAAAAATACTAA--------------------------ATAGTAAAGGAGCAATAACAAACCTCTTGATATAACAAGAAATTTATTATTGCTCCTTTACTTTCAAGAACTCGTATATACTAAGACCAAAGTCTTATCCATTTATAGATGGAACTTCAACAGCAGCTAGATCTAGAGGGAAATTATGAGCATTACGTTCATGCATA
>P_armeniaca_KP089801
CGCGCATGGTGGATTCAC-AATCCACTGCCTTGATCCACTTGGCTACATCCGCCCC-TTTACTAT--TAC----AAATA---------TTTACACC--ATTTATCATTACTTGTAAGATAAAATACAACATAAAATAAACTGAAACTTTTAATATTTTAATTAAATTTTGTAGTAAATTAACT---AAAAA--AAAATATAGAACAA--------TA---TAGTAAAGTAAAGTTAAGTAGTAAAT--AAAAAAAATACTAA--------------------------ATAGTAAAGGAGCAATAACAAACCTCTTGATATAACAAGAAATTTATTATTGCTCCTTTACTTTCAAGAACTCGTATATACTAAGACCAAAGTCTTATCCATTTATAGATGGAACTTCAACAGCAGCTAGATCTAGAGGGAAATTATGAGCATTACGTTCATGCATA
>Armeniaca zhengheensis KP089812
CGCGCATGGTGGATTCAC-AATCCACTGCCTTGATCCACTTGGCTACATCCGCCCC-TTTACTAT--TAC----AAATA---------TTTACACC--ATTTATCATTACTTGTAAGATAAAATACAACATAAAATAAACTGAAACTTTTAATATTTTAATTAAATTTTGTAGTAAATTAACT---AAAAA--AAAATATAGAACAA--------TA---TAGTAAAGTAAAGTTAAGTAGTAAAT--AAAAAAAATACTAA--------------------------ATAGTAAAGGAGCAATAACAAACCTCTTGATATAACAAGAAATTTATTATTGCTCCTTTACTTTCAAGAACTCGTATATACTAAGACCAAAGTCTTATCCATTTATAGATGGAACTTCAACAGCAGCTAGATCTAGAGGGAAATTATGAGCATTACGTTCATGCATA
>Armeniaca zhengheensis KP089813
CGCGCATGGTGGATTCAC-AATCCACTGCCTTGATCCACTTGGCTACATCCGCCCC-TTTACTAT--TAC----AAATA---------TTTACACC--ATTTATCATTACTTGTAAGATAAAATACAACATAAAATAAACTGAAACTTTTAATATTTTAATTAAATTTTGTAGTAAATTAACT---AAAAA--AAAATATAGAACAA--------TA---TAGTAAAGTAAAGTTAAGTAGTAAAT--AAAAAAAATACTAA--------------------------ATAGTAAAGGAGCAATAACAAACCTCTTGATATAACAAGAAATTTATTATTGCTCCTTTACTTTCAAGAACTCGTATATACTAAGACCAAAGTCTTATCCATTTATAGATGGAACTTCAACAGCAGCTAGATCTAGAGGGAAATTATGAGCATTACGTTCATGCATA
>P_armeniaca_KP089797
CGCGCATGGTGGATTCAC-AATCCACTGCCTTGATCCACTTGGCTACATCCGCCCC-TTTACTAT--TAC----AAATA---------TTTACACC--ATTTATCATTACTTGTAAGATAAAATACAACATAAAATAAACTGAAACTTTTAATATTTTAATTAAATTTTGTAGTAAATTAACT---AAAAA--AAAATATAGAACAA--------TA---TAGTAAAGTAAAGTTAAGTAGTAAAT--AAAAAAAATACTAA--------------------------ATAGTAAAGGAGCAATAACAAACCTCTTGATATAACAAGAAATTTATTATTGCTCCTTTACTTTCAAGAACTCGTATATACTAAGACCAAAGTCTTATCCATTTATAGATGGAACTTCAACAGCAGCTAGATCTAGAGGGAAATTATGAGCATTACGTTCATGCATA
>P_armeniaca_KP089798
CGCGCATGGTGGATTCAC-AATCCACTGCCTTGATCCACTTGGCTACATCCGCCCC-TTTACTAT--TAC----AAATA---------TTTACACC--ATTTATCATTACTTGTAAGATAAAATACAACATAAAATAAACTGAAACTTTTAATATTTTAATTAAATTTTGTAGTAAATTAACT---AAAAA--AAAATATAGAACAA--------TA---TAGTAAAGTAAAGTTAAGTAGTAAAT--AAAAAAAATACTAA--------------------------ATAGTAAAGGAGCAATAACAAACCTCTTGATATAACAAGAAATTTATTATTGCTCCTTTACTTTCAAGAACTCGTATATACTAAGACCAAAGTCTTATCCATTTATAGATGGAACTTCAACAGCAGCTAGATCTAGAGGGAAATTATGAGCATTACGTTCATGCATA
>P_armeniaca_KP089799
CGCGCATGGTGGATTCAC-AATCCACTGCCTTGATCCACTTGGCTACATCCGCCCC-TTTACTAT--TAC----AAATA---------TTTACACC--ATTTATCATTACTTGTAAGATAAAATACAACATAAAATAAACTGAAACTTTTAATATTTTAATTAAATTTTGTAGTAAATTAACT---AAAAA--AAAATATAGAACAA--------TA---TAGTAAAGTAAAGTTAAGTAGTAAAT--AAAAAAAATACTAA--------------------------ATAGTAAAGGAGCAATAACAAACCTCTTGATATAACAAGAAATTTATTATTGCTCCTTTACTTTCAAGAACTCGTATATACTAAGACCAAAGTCTTATCCATTTATAGATGGAACTTCAACAGCAGCTAGATCTAGAGGGAAATTATGAGCATTACGTTCATGCATA
>P_armeniaca_KP089800
CGCGCATGGTGGATTCAC-AATCCACTGCCTTGATCCACTTGGCTACATCCGCCCC-TTTACTAT--TAC----AAATA---------TTTACACC--ATTTATCATTACTTGTAAGATAAAATACAACATAAAATAAACTGAAACTTTTAATATTTTAATTAAATTTTGTAGTAAATTAACT---AAAAA--AAAATATAGAACAA--------TA---TAGTAAAGTAAAGTTAAGTAGTAAAT--AAAAAAAATACTAA--------------------------ATAGTAAAGGAGCAATAACAAACCTCTTGATATAACAAGAAATTTATTATTGCTCCTTTACTTTCAAGAACTCGTATATACTAAGACCAAAGTCTTATCCATTTATAGATGGAACTTCAACAGCAGCTAGATCTAGAGGGAAATTATGAGCATTACGTTCATGCATA
>P_apetala_AB254600
CGCGCATGGTGGATTCAC-AATCCACTGCCTTGATCCACTTGGCTACATCCGCCCCTTGTACTAT--TAC----AAATA---------TTTACACC--ATTTATCATTACTTGTAAGATAAAATACAACATAAAATAAACTGAAACTTTTAATATTTTAATTAAATTTTGTAGTAAATTAACT--AAAAAA--AAAATATCGAACAA----------------TATAGTAAAGTTAAGTAGTAAAT--AAAAAAAATACTAAA---TA------------------GTATAGTAAAGGAGCAATACCAAACCTCTTGATATAACAAGAAATTTATTATTGCTCCTTTACTTTCAAGAACTCGTATATACTAAGACCAAAGTCTTATCCATTTATAGATGGAACTTCAACAGCAGCTAGATCTAGAGGGAAATTATGAGCATTACGTTCATGCATA
>P_sibirica_KP089809
CGCGCATGGTGGATTCAC-AATCCACTGCCTTGATCCACTTGGCTACATCCGCCCCTTGTACTAT--TAC----AAATA---------TTTACACC--ATTTATCATTACTTGTAAGATAAAATACAACATAAAATAAACTGAAACTTTTAATATTTTAATTAAATTTTGTAGTAAATTAACT---AAAAA--AAAATATAGAACAA--------TA---TAGTAAAGTAAAGTTAAGTAGTAAAT--AAAAAAAATACTAA--------------------------ATAGTAAAGGAGCAATAACAAACCTCTTGATATAACAAGAAATTTATTATTGCTCCTTTACTTTCAAGAACTCGTATATACTAAGACCAAAGTCTTATCCATTTATAGATGGAACTTCAACAGCAGCTAGATCTAGAGGGAAATTATGAGCATTACGTTCATGCATA
>P_mume_KP089804
CGCGCATGGTGGATTCAC-AATCCACTGCCTTGATCCACTTGGCTACATCCGCCCC-TTTACTAT--TAC----AAATA---------TTTACACC--ATTTATCATTACTTGTAAGATAAAATACAACATAAAATAAACTGAAACTTTTAATATTTTAATTAAATTTTGTAGTAAATTAACTAAAAAAAAATAAAATATAGAACAA--------TA---TAGTAAAGTAAAGTTAAGTAGTAAAT--AAAAAAAATACTAA--------------------------ATAGTAAAGGAGCAATAACAAACCTCTTGATATAACAAGAAATTTATTATTGCTCCTTTACTTTCAAGAACTCGTATATACTAAGACCAAAGTCTTATCCATTTATAGATGGAACTTCAACAGCAGCTAGATCTAGAGGGAAATTATGAGCATTACGTTCATGCATA
>P_mume_KP089805
CGCGCATGGTGGATTCAC-AATCCACTGCCTTGATCCACTTGGCTACATCCGCCCC-TTTACTAT--TAC----AAATA---------TTTACACC--ATTTATCATTACTTGTAAGATAAAATACAACATAAAATAAACTGAAACTTTTAATATTTTAATTAAATTTTGTAGTAAATTAACTAAAAAAAAATAAAATATAGAACAA--------TA---TAGTAAAGTAAAGTTAAGTAGTAAAT--AAAAAAAATACTAA--------------------------ATAGTAAAGGAGCAATAACAAACCTCTTGATATAACAAGAAATTTATTATTGCTCCTTTACTTTCAAGAACTCGTATATACTAAGACCAAAGTCTTATCCATTTATAGATGGAACTTCAACAGCAGCTAGATCTAGAGGGAAATTATGAGCATTACGTTCATGCATA
>P_mume_KP089803
CGCGCATGGTGGATTCAC-AATCCACTGCCTTGATCCACTTGGCTACATCCGCCCC-TTTACTAT--TAC----AAATA---------TTTACACC--ATTTATCATTACTTGTAAGATAAAATACAACATAAAATAAACTGAAACTTTTAATATTTTAATTAAATTTTGTAGTAAATTAACT---AAAAA--AAAATATAGAACAA--------TA---TAGTAAAGTAAAGTTAAGTAGTAAAT--AAAAAAAATACTAA--------------------------ATAGTAAAGGAGCAATAACAAACCTCTTGATATAACAAGAAATTTATTATTGCTCCTTTACTTTCAAGAACTCGTATATACTAAGACCAAAGTCTTATCCATTTATAGATGGAACTTCAACAGCAGCTAGATCTAGAGGGAAATTATGAGCATTACGTTCATGCATA
>P_mume_KP089806
CGCGCATGGTGGATTCAC-AATCCACTGCCTTGATCCACTTGGCTACATCCGCCCC-TTTACTAT--TAC----AAATA---------TTTACACC--ATTTATCATTACTTGTAAGATAAAATACAACATAAAATAAACTGAAACTTTTAATATTTTAATTAAATTTTGTAGTAAATTAACT---AAAAA--AAAATATAGAACAA--------TA---TAGTAAAGTAAAGTTAAGTAGTAAAT--AAAAAAAATACTAA--------------------------ATAGTAAAGGAGCAATAACAAACCTCTTGATATAACAAGAAATTTATTATTGCTCCTTTACTTTCAAGAACTCGTATATACTAAGACCAAAGTCTTATCCATTTATAGATGGAACTTCAACAGCAGCTAGATCTAGAGGGAAATTATGAGCATTACGTTCATGCATA
>P serotina MF348581
CGCGCATGGTGGATTCAC-AATCCACTGCCTTGATCCACTTGGCTACATCCGCCCCTTGTACTAT--TAC----AAATA---------TTTACACC--ATTTATAATTACTTGTAAGATAAAATACAAC-----ATAAACTGAAACTTTTAATATTTTAATTAAATTTTGTAGTAAATTAACT---AAAAA--AAAATATAGAACAA----------------TATAGTAA--TTAAGTAGTAAAT--AAAAAAAATAGTAAA---TA-AAAAAAAATACTAAACTAAATAGTAAAGGAGCAATGCCAAATTTCTTGTTATATCAAGAGGTTTGGTATTGCTCCTTTACTTTCAAGAACTCGTATATACTAAGACCAAAGTCTTATCCATTTATAGATGGAACTTCAACAGCAGCTAGATCTAGAGGGAAATTATGAGCATTACGTTCATGCATA
>P serotina MF348364
CGCGCATGGTGGATTCAC-AATCCACTGCCTTGATCCACTTGGCTACATCCGCCCCTTGTACTAT--TAC----AAATA---------TTTACACC--ATTTATAATTACTTGTAAGATAAAATACAAC-----ATAAACTGAAACTTTTAATATTTTAATTAAATTTTGTAGTAAATTAACT---AAAAA--AAAATATAGAACAA----------------TATAGTAA--TTAAGTAGTAAAT--AAAAAAAATAGTAAA---TA-AAAAAAAATACTAAACTAAATAGTAAAGGAGCAATGCCAAATTTCTTGTTATATCAAGAGGTTTGGTATTGCTCCTTTACTTTCAAGAACTCGTATATACTAAGACCAAAGTCTTATCCATTTATAGATGGAACTTCAACAGCAGCTAGATCTAGAGGGAAATTATGAGCATTACGTTCATGCATA
>P serotina KP402547
CGCGCATGGTGGATTCAC-AATCCACTGCCTTGATCCACTTGGCTACATCCGCCCCTTGTACTAT--TAC----AAATA---------TTTACACC--ATTTATAATTACTTGTAAGATAAAATACAAC-----ATAAACTGAAACTTTTAATATTTTAATTAAATTTTGTAGTAAATTAACT---AAAAA--AAAATATAGAACAA----------------TATAGTAA--TTAAGTAGTAAAT--AAAAAAAATAGTAAA---TA-AAAAAAAATACTAAACTAAATAGTAAAGGAGCAATGCCAAATTTCTTGTTATATCAAGAGGTTTGGTATTGCTCCTTTACTTTCAAGAACTCGTATATACTAAGACCAAAGTCTTATCCATTTATAGATGGAACTTCAACAGCAGCTAGATCTAGAGGGAAATTATGAGCATTACGTTCATGCATA
>P serotina HQ596803
CGCGCATGGTGGATTCAC-AATCCACTGCCTTGATCCACTTGGCTACATCCGCCCCTTGTACTAT--TAC----AAATA---------TTTACACC--ATTTATAATTACTTGTAAGATAAAATACAAC-----ATAAACTGAAACTTTTAATATTTTAATTAAATTTTGTAGTAAATTAACT---AAAAA--AAAATATAGAACAA----------------TATAGTAA--TTAAGTAGTAAAT--AAAAAAAATAGTAAA---TA-AAAAAAAATACTAAACTAAATAGTAAAGGAGCAATGCCAAATTTCTTGTTATATCAAGAGGTTTGGTATTGCTCCTTTACTTTCAAGAACTCGTATATACTAAGACCAAAGTCTTATCCATTTATAGATGGAACTTCAACAGCAGCTAGATCTAGAGGGAAATTATGAGCATTACGTTCATGCATA
>P serotina DQ006222
CGCGCATGGTGGATTCAC-AATCCACTGCCTTGATCCACTTGGCTACATCCGCCCCTTGTACTAT--TAC----AAATA---------TTTACACC--ATTTATAATTACTTGTAAGATAAAATACAAC-----ATAAACTGAAACTTTTAATATTTTAATTAAATTTTGTAGTAAATTAACT---AAAAA--AAAATATAGAACAA----------------TATAGTAA--TTAAGTAGTAAAT--AAAAAAAATAGTAAA---TA-AAAAAAAATACTAAACTAAATAGTAAAGGAGCAATGCCAAATTTCTTGTTATATCAAGAGGTTTGGTATTGCTCCTTTACTTTCAAGAACTCGTATATACTAAGACCAAAGTCTTATCCATTTATAGATGGAACTTCAACAGCAGCTAGATCTAGAGGGAAATTATGAGCATTACGTTCATGCATA
>P virginiana GU562409
CGCGCATGGTGGATTCAC-AATCCACTGCCTTGATCCACTTGGCTACATCCGCCCCTTGTACTAT--TAC----AAATA---------TTTACACC--ATTTATAATTACTTGTAAGATAAAATACAAC-----ATAAACTGAAACTTTTAATATTTTAATTAAATTTTGTAGTAAATTAACT-AAAAAAA--AATATATAGAACAATATAGTAATA---TAGTATATTAAAGTTAAGTAGTAAAT--AAAAAAAATAGTAAT---AAAAAAAAAAATACTA----A-ATAGTAAAGGAGCAATACCAAACCTCTTGATATAACAAGAAATTTATTATTGCTCCTTTACTTTCAAGAACTCGTATATACTAAGACCAAAGTCTTATCCATTTATAGATGGAACTTCAACAGCAGCTAGATCTAGAGGGAAATTATGAGCATTACGTTCATGCATA
>P virginiana KP643493
CGCGCATGGTGGATTCAC-AATCCACTGCCTTGATCCACTTGGCTACATCCGCCCCTTGTACTAT--TAC----AAATA---------TTTACACC--ATTTATAATTACTTGTAAGATAAAATACAAC-----ATAAACTGAAACTTTTAATATTTTAATTAAATTTTGTAGTAAATTAACT-AAAAAAA--AATATATAGAACAATATAGTAATA---TAGTATATTAAAGTTAAGTAGTAAAT--AAAAAAAATAGTAAT---AA-AAAAAAAATACTA----A-ATAGTAAAGGAGCAATACCAAACCTCTTGATATAACAAGAAATTTATTATTGCTCCTTTACTTTCAAGAACTCGTATATACTAAGACCAAAGTCTTATCCATTTATAGATGGAACTTCAACAGCAGCTAGATCTAGAGGGAAATTATGAGCATTACGTTCATGCATA
>P virginiana KP643615
CGCGCATGGTGGATTCAC-AATCCACTGCCTTGATCCACTTGGCTACATCCGCCCCTTGTACTAT--TAC----AAATA---------TTTACACC--ATTTATAATTACTTGTAAGATAAAATACAAC-----ATAAACTGAAACTTTTAATATTTTAATTAAATTTTGTAGTAAATTAACT-AAAAAAA--AATATATAGAACAATATAGTAATA---TAGTATATTAAAGTTAAGTAGTAAAT--AAAAAAAATAGTAAT---AA-AAAAAAAATACTA----A-ATAGTAAAGGAGCAATACCAAACCTCTTGATATAACAAGAAATTTATTATTGCTCCTTTACTTTCAAGAACTCGTATATACTAAGACCAAAGTCTTATCCATTTATAGATGGAACTTCAACAGCAGCTAGATCTAGAGGGAAATTATGAGCATTACGTTCATGCATA
>P virginiana HQ596804
CGCGCATGGTGGATTCAC-AATCCACTGCCTTGATCCACTTGGCTACATCCGCCCCTTGTA?TAT--TAC----AAATA---------TTTACACC--ATTTATAATTACTTGTAAGATAAAATACAAC-----ATAAACTGAAACTTTTAATATTTTAATTAAATTTTGTAGTAAATTAACT--AAAAAA--AATATATAGAACAATATAGTAATA---TAGTATATTAAAGTTAAGTAGTAAAT--AAAAAAAATAGTAAT---AA-AAAAAAAATACTA----A-ATAGTAAAGGAGCAATACCAAACCTCTTGATATAACAAGAAATTTATTATTGCTCCTTTACTTTCAAGAACTCGTATATACTAAGACCAAAGTCTTATCCATTTATAGATGGAACTTCAACAGCAGCTAGATCTAGAGGGAAATTATGAGCATTACGTTCATGCATA
>P virginiana KP643505
CGCGCATGGTGGATTCAC-AATCCACTGCCTTGATCCACTTGGCTACATCCGCCCCTTGTACTAT--TAC----AAATA---------TTTACACC--ATTTATAATTACTTGTAAGATAAAATACAAC-----ATAAACTGAAACTTTTAATATTTTAATTAAATTTTGTAGTAAATTAACT-AAAAAAA--AATATATAGAACAATATAGTAATA---TAGTATATTAAAGTTAAGTAGTAAAT--AAAAAAAATAGTAAT---AA-AAAAAAAATACTA----A-ATAGTAAAGGAGCAATACCAAACCTCTTGATATAACAAGAAATTTATTATTGCTCCTTTACTTTCAAGAACTCGTATATACTAAGACCAAAGTCTTATCCATTTATAGATGGAACTTCAACAGCAGCTAGATCTAGAGGGAAATTATGAGCATTACGTTCATGCATA
>P virginiana GQ248381
CGCGCATGGTGGATTCAC-AATCCACTGCCTTGATCCACTTGGCTACATCCGCCCCTTGTACTAT--TAC-----AATA---------TTTACACC--ATTTATAATTACTTGTAAGATAAAATACAAC-----ATAAACTGAAACTTTTAATATTTTAATTAAATTTTGTAGTAAATTAACT--AAAAAA--AATATATAGAACAATATAGTAATA---TAGTATATTAAAGTTAAGTAGTAAAT--AAAAAAAATAGTAAT---AA-AAAAAAAATACTA----A-ATAGTAAAGGAGCAATACCAAACCTCTTGATATAACAAGAAATTTATTATTGCTCCTTTACTTTCAAGAACTCGTATATACTAAGACCAAAGTCTTATCCATTTATAGATGGAACTTCAACAGCAGCTAGATCTAGAGGGAAATTATGAGCATTACGTTCATGCATA
>P virginiana MK170828
CGCGCATGGTGGATTCAC-AATCCACTGCCTTGATCCACTTGGCTACATCCGCCCCTTGTACTAT--TAC----AAATA---------TTTACACC--ATTTATAATTACTTGTAAGATAAAATACAAC-----ATAAACTGAAACTTTTAATATTTTAATTAAATTTTGTAGTAAATTAACT--AAAAAA--AATATATAGAACAATATAGTAATA---TAGTATATTAAAGTTAAGTAGTAAAT--AAAAAAAATAGTAAT---AA-AAAAAAAATACTA----A-ATAGTAAAGGAGCAATACCAAACCTCTTGATATAACAAGAAATTTATTATTGCTCCTTTACTTTCAAGAACTCGTATATACTAAGACCAAAGTCTTATCCATTTATAGATGGAACTTCAACAGCAGCTAGATCTAGAGGGAAATTATGAGCATTACGTTCATGCATA
>P_myrtifolia_KF421067
CGCGCATGGTGGATTCAC-AATCCACTGCCTTGATCCACTTGGCTACATCCGCCCCTTGTACTAT--TAC----AAATA---------TTTACACC--ATTTATCATTACTTGTAAGATAAAATACAAC-----ATAAACTGAAACTTTTAATATTTTAATTTAATTTTGTAGTAAATTAACT---AAAAA--AAAATATAGAACAATATAGTAATA---TAGTATAGTAAAGTTAAGTAGTAAAT--AAAAAAAATAGTAAA---TA-AAAAAAAATACTAAATAGTATAGTAAAGGAGCAATACCAAACCTCTTGATATAACAAGAAATTTTTTATTGCTCCTTTACTTTCAAGAACTCGTATATACTAAGACCAAAGTCTTATCCATTTATAGATGGAACTTCAACAGCAGCTAGATCTAGAGGGAAATTATGAGCATTACGTTCATGCATA
>P_myrtifolia_KF421064
CGCGCATGGTGGATTCAC-AATCCACTGCCTTGATCCACTTGGCTACATCCGCCCCTTGTACTAT--TAC----AAATA---------TTTACACC--ATTTATCATTACTTGTAAGATAAAATACAAC-----ATAAACTGAAACTTTTAATATTTTAATTTAATTTTGTAGTAAATTAACT--AAAAAA--AAAATATAGAACAATATAGTAATA---TAGTATAGTAAAGTTAAGTAGTAAAT--AAAAAAAATACTAAA---TA------------------GTATAGTAAAGGAGCAATACCAAACCTCTTGATATAACAAGAAATTTATTATTGCTCCTTTACTTTCAAGAACTCGTATATACTAAGACCAAAGTCTTATCCATTTATAGATGGAACTTCAACAGCAGCTAGATCTAGAGGGAAATTATGAGCATTACGTTCATGCATA
>P_myrtifolia_KF421065
CGCGCATGGTGGATTCAC-AATCCACTGCCTTGATCCACTTGGCTACATCCGCCCCTTGTACTAT--TAC----AAATA---------TTTACACC--ATTTATCATTACTTGTAAGATAAAATACAAC-----ATAAAATGAAACTTTTAATATTTTAATTTAATTTTGTAGTAAATTAACT--AAAAAA--AAAATATAGAACAATATAGTAATA---TAGTATAGTAAAGTTAAGTAGTAAAT--AAAAAAAATACTAAA---TA------------------GTATAGTAAAGGAGCAATACCAAACCTCTTGATATAACAAGAAATTTATTATTGCTCCTTTACTTTCAAGAACTCGTATATACTAAGACCAAAGTCTTATCCATTTATAGATGGAACTTCAACAGCAGCTAGATCTAGAGGGAAATTATGAGCATTACGTTCATGCATA
>P_myrtifolia_KF421066
CGCGCATGGTGGATTCAC-AATCCACTGCCTTGATCCACTTGGCTACATCCGCCCCTTGTACTAT--TAC----AAATA---------TTTACACC--ATTTATCATTACTTGTAAGATAAAATACAAC-----ATAAACTGAAACTTTTAATATTTTAATTTAATTTTGTAGTAAATTAACT--AAAAAA--AAAATATAGAACAATATAGTAATA---TAGTATAGTAAAGTTAAGTAGTAAAT--AAAAAAAATACTAAA---TA------------------GTATAGTAAAGGAGCAATACCAAACCTCTTGATATAACAAGAAATTTATTATTGCTCCTTTACTTTCAAGAACTCGTATATACTAAGACCAAAGTCTTATCCATTTATAGATGGAACTTCAACAGCAGCTAGATCTAGAGGGAAATTATGAGCATTACGTTCATGCATA
>P_myrtifolia_KJ426894
CGCGCATGGTGGATTCAC-AATCCACTGCCTTGATCCACTTGGCTACATCCGCCCCTTGTACTAT--TAC----AAATA---------TTTACACC--ATTTATCATTACTTGTAAGATAAAATACAAC-----ATAAACTGAAACTTTTAATATTTTAATTTAATTTTGTAGTAAATTAACT---AAAAA--AAAATATAGAACAATATAGTAATA---TAGTATAGTAAAGTTAAGTAGTAAAT--AAAAAAAATACTAAA---TA------------------GTATAGTAAAGGAGCAATACCAAACCTCTTGATATAACAAGAAATTTATTATTGCTCCTTTACTTTCAAGAACTCGTATATACTAAGACCAAAGTCTTATCCATTTATAGATGGAACTTCAACAGCAGCTAGATCTAGAGGGAAATTATGAGCATTACGTTCATGCATA
>P_padus_MK170836
CGCGCATGGTGGATTCAC-AATCCACTGCCTTGATCCACTTGGCTACATCCGCCCCTTGTACTAT--TAC----AAATA---------TTTACACC--ATTTATAATTACTTGTAAGATAAAATACAAC-----ATAAACTGAAACTTTTAATATTTTAATTAAATTTTGTAGTAAATTAACTAAAAAAAA--AATATATAGAACAATATAGTAATA---TAGTATATTAAAGTTAAGTAGTAAAT--AAAAAAAATAGTAAT-AAAA-AAAAAAAATACTA----A-ATAGTAAAGGAGCAATACCAAACCTCTTGATATAACAAGAAATTTATTATTGCTCCTTTACTTTCAAGAACTCGTATATACTAAGACCAAAGTCTTATCCATTTATAGATGGAACTTCAACAGCAGCTAGATCTAGAGGGAAATTATGAGCATTACGTTCATGCATA
>P_padus_MK170827
CGCGCATGGTGGATTCAC-AATCCACTGCCTTGATCCACTTGGCTACATCCGCCCCTTGTACTAT--TAC----AAATA---------TTTACACC--ATTTATAATTACTTGTAAGATAAAATACAAC-----ATAAACTGAAACTTTTAATATTTTAATTAAATTTTGTAGTAAATTAACTAAAAAAAA--AATATATAGAACAATATAGTAATA---TAGTATATTAAAGTTAAGTAGTAAAT--AAAAAAAATAGTAATAAAAA-AAAAAAAATACTA----A-ATAGTAAAGGAGCAATACCAAACCTCTTGATATAACAAGAAATTTATTATTGCTCCTTTACTTTCAAGAACTCGTATATACTAAGACCAAAGTCTTATCCATTTATAGATGGAACTTCAACAGCAGCTAGATCTAGAGGGAAATTATGAGCATTACGTTCATGCATA
>P_padus_MK170830
CGCGCATGGTGGATTCAC-AATCCACTGCCTTGATCCACTTGGCTACATCCGCCCCTTGTACTAT--TAC----AAATA---------TTTACACC--ATTTATAATTACTTGTAAGATAAAATACAAC-----ATAAACTGAAACTTTTAATATTTTAATTAAATTTTGTAGTAAATTAACTAAAAAAAA--AATATATAGAACAATATAGTAATA---TAGTATATTAAAGTTAAGTAGTAAAT--AAAAAAAATAGTAATAAAAA-AAAAAAAATACTA----A-ATAGTAAAGGAGCAATACCAAACCTCTTGATATAACAAGAAATTTATTATTGCTCCTTTACTTTCAAGAACTCGTATATACTAAGACCAAAGTCTTATCCATTTATAGATGGAACTTCAACAGCAGCTAGATCTAGAGGGAAATTATGAGCATTACGTTCATGCATA
>P_padus_MK170831
CGCGCATGGTGGATTCAC-AATCCACTGCCTTGATCCACTTGGCTACATCCGCCCCTTGTACTAT--TAC----AAATA---------TTTACACC--ATTTATAATTACTTGTAAGATAAAATACAAC-----ATAAACTGAAACTTTTAATATTTTAATTAAATTTTGTAGTAAATTAACTAAAAAAAA--AATATATAGAACAATATAGTAATA---TAGTATATTAAAGTTAAGTAGTAAAT--AAAAAAAATAGTAATAAAAA-AAAAAAAATACTA----A-ATAGTAAAGGAGCAATACCAAACCTCTTGATATAACAAGAAATTTATTATTGCTCCTTTACTTTCAAGAACTCGTATATACTAAGACCAAAGTCTTATCCATTTATAGATGGAACTTCAACAGCAGCTAGATCTAGAGGGAAATTATGAGCATTACGTTCATGCATA
>P_padus_MK170834
CGCGCATGGTGGATTCAC-AATCCACTGCCTTGATCCACTTGGCTACATCCGCCCCTTGTACTAT--TAC----AAATA---------TTTACACC--ATTTATAATTACTTGTAAGATAAAATACAAC-----ATAAACTGAAACTTTTAATATTTTAATTAAATTTTGTAGTAAATTAACTAAAAAAAA--AATATATAGAACAATATAGTAATA---TAGTATATTAAAGTTAAGTAGTAAAT--AAAAAAAATAGTAATAAAAA-AAAAAAAATACTA----A-ATAGTAAAGGAGCAATACCAAACCTCTTGATATAACAAGAAATTTATTATTGCTCCTTTACTTTCAAGAACTCGTATATACTAAGACCAAAGTCTTATCCATTTATAGATGGAACTTCAACAGCAGCTAGATCTAGAGGGAAATTATGAGCATTACGTTCATGCATA
>P_padus_MK170835
CGCGCATGGTGGATTCAC-AATCCACTGCCTTGATCCACTTGGCTACATCCGCCCCTTGTACTAT--TAC----AAATA---------TTTACACC--ATTTATAATTACTTGTAAGATAAAATACAAC-----ATAAACTGAAACTTTTAATATTTTAATTAAATTTTGTAGTAAATTAACTAAAAAAAA--AATATATAGAACAATATAGTAATA---TAGTATATTAAAGTTAAGTAGTAAAT--AAAAAAAATAGTAATAAAAA-AAAAAAAATACTA----A-ATAGTAAAGGAGCAATACCAAACCTCTTGATATAACAAGAAATTTATTATTGCTCCTTTACTTTCAAGAACTCGTATATACTAAGACCAAAGTCTTATCCATTTATAGATGGAACTTCAACAGCAGCTAGATCTAGAGGGAAATTATGAGCATTACGTTCATGCATA
>Pygeum_topengii_HQ415544
CGCGCATGGTGGATTCAC-AATCCACTGCCTTGATCCACTTGGCTACATCCGCCCCTTGTACTAT--TAC------------------------CC--ATTTATCATTACTTGTAAGATAAAATACAAC-----ATAAACTGAAACTTTTAATATTTTAATTAAATTTTGTAGTAAATTAACT--AAAAAA--AAAATATAGAACAATATAGTAATA---TAGTATAGTAAAGTTAAGTAGTAAAT--AAAAAAAATAGTAAA---TA-AAAAAAAATACTA----ATATAGTAAAGGAGCAATACCAAACCTCTTGATATAACAAGAAATTTATTATTGCTCCTTTACTTTCAAGAACTCGTATATACTAAGACCAAAGTCTTATCCATTTATAGATGGAACTTCAACAGCAGCTAGATCTAGAGGGAAATTATGAGCATTACGTTCATGCATA
>Spiraea chamaedryfolia HE966834
CGCGCATGGTGGATTCACAAATCCACTGCCTTGATCCACTTGGCTACATCCGCCCCTTCTACTATAATAC----AAATATACAAATTTTTTAAAATTTACTTCTAATTACTTATAAAAAAAAATACAAC-----ATAAATTTAAA-----ACTATTT--------GTTTTTAGTAAATTTACT-AAAAAAA-------ATAGTTAAA-------------CAGTAAAGTAA--TAAAAT-CTATAT--AAAATATATA-TATT-------------------------ATAGTAAAGGAGCAATACCAAACCTCTTGATATAACAAGAAATTTTTTATTGCTCCTTTACTTTCAAAAACTCTTATATACTAAGACCAAAGGTTTACCCATTTATAGATGGAACTTCAACAGCAGCTAAGTCTAGAGGGAAGTTATGAGCATT-------------
