# Supplementary material for: DNA barcoding as new diagnostic tool to lethal plant poisoning in herbivorous mammals
Source: PLoS One. 2023 Nov 15;18(11):e0292275. doi: 10.1371/journal.pone.0292275 (PMC10650979; doi:10.1371/journal.pone.0292275)
Supplement: S5 Data — (FAS) [file pone.0292275.s014.fas]

>Ziege 1154 psbA
CAAACCAATTGTCTCTATCTACGGTCATTTC-TTCTTGGAA-GAA--------------------------------------ATGAC--GAGGCTAAC-------GTTTG----TATGTGG---GTCGGCGACCTCTTACAGGGGATCAAA-----GCAAGATCGATGACTAATTC
>P abies HE966734
CAAACCAATTGTCTCTATCTACAGTCATTTC-TTCTTGGAA-GAA--------------------------------------ATGAC--GAGGCTAAC-------GTTTG----TATGTGG---GTCGGCGACCTCTTACAGGGGATCAAA-----GCAAGATCGATGACTAATTC
>P abies FR832551
CAAACCAATTGTCTCTATCTACAGTCATTTC-TTCTTGGAA-GAA--------------------------------------ATGAC--GAGGCTAAC-------GTTTG----TATGTGG---GTCGGCGACCTCTTACAGGGGATCAAA-----GCAAGATCGATGACTAATTC
>P abies JX508466(2)
CAAACCAATTGTCTCTATCTACAGTCATTTC-TTCTTGGAA-GAA--------------------------------------ATGAC--GAGGCTAAC-------GTTTG----TATGTGG---GTCGGCGACCTCTTACAGGGGATCAAA-----GCAAGATCGATGACTAATTC
>P abies JQ512321
CAAACCAATTGTCTCTATCTACAGTCATTTC-TTCTTGGAA-GAA--------------------------------------ATGAC--GAGGCTAAC-------GTTTG----TATGTGG---GTCGGCGACCTCTTACAGGGGATCAAA-----GCAAGATCGATGACTAATTC
>P abies JQ512319
CAAACCAATTGTCTCTATCTACAGTCATTTC-TTCTTGGAA-GAA--------------------------------------ATGAC--GAGGCTAAC-------GTTTG----TATGTGG---GTCGGCGACCTCTTACAGGGGATCAAA-----GCAAGATCGATGACTAATTC
>P abies JX508466
CAAACCAATTGTCTCTATCTACAGTCATTTC-TTCTTGGAA-GAA--------------------------------------ATGAC--GAGGCTAAC-------GTTTG----TATGTGG---GTCGGCGACCTCTTACAGGGGATCAAA-----GCAAGATCGATGACTAATTC
>P engelmannii KU287005
CAAACCAATTGTCTCTATCTACAGTCATTTC-TTCCAAGAA-GAA--------------------------------------ATGAC--GAGGCTAAC-------GTTTG----TATGTGG---GTCGGCGACCTCTTACAGGGGATCAAA-----GCAAGATCGATGACTAATTT
>P engelmannii JX508480
CAAACCAATTGTCTCTATCTACAGTCATTTC-TTCCAAGAA-GAA--------------------------------------ATGAC--GAGGCTAAC-------GTTTG----TATGTGG---GTCGGCGACCTCTTACAGGGGATCAAA-----GCAAGATCGATGACTAATTC
>P glauca EU750622
CAAACCAATTGTCTCTATCTACAGTCATTTC-TTCCAAGAA-GAA--------------------------------------ATGAC--GAGGCTAAC-------GTTTG----TATGTGG---GTCGGCGACCTCTTACAGGGGATCAAA-----GCAAGATCGATGACTAATTC
>Pinus radiata KC157399
CAAACCAATT-TATCTATCTACAGTCATTTC-TTCCAAGAATAAA--------------------------------------AAAAT--GA-GCTAAC-------GTTTGTTCTTATGTGG---GTCGGTGACCTCTGATAGGGGATCAAA-----GCAAGATCGATGACTA----
>Pinus radiata KC157276
CAAACCAATT-TATCTATCTACAGTCATTTC-TTCCAAGAATAAA--------------------------------------AAAAT--GA-GCTAAC-------GTTTGTTCTTATGTGG---GTCGGTGACCTCTGATAGGGGATCAAA-----GCAAGATCGATGACTA----
>Pinus radiata KC157332
CAAACCAATT-TATCTATCTACAGTCATTTC-TTCCAAGAATAAA--------------------------------------AAAAT--GA-GCTAAC-------GTTTGTTCTTATGTGG---GTCGGTGACCTCTGATAGGGGATCAAA-----GCAAGATCGATGACTA----
>Pinus mugo MZ333466
CAAACCAATT-TATCTATCTACAGTCATTTC-TTCCAAGAA-TAA--------------------------------------AAAAT--GA-GCTAAC-------GTTTGTTCTTATGTGGGTCGTCGGTGACCTCTGATAGGGGATCAAA-----GCAAGATTGATGACTAACTC
>Pinus mugo KX833097
CAAACCAATT-TATCTATCTACAGTCATTTC-TTCCAAGAA-TAA--------------------------------------AAAAT--GA-GCTAAC-------GTTTGTTCTTATGTGGGTCGTCGGTGACCTCTGATAGGGGATCAAA-----GCAAGATTGATGACTAACTC
>Pinus sylvestris MT787466
CAAACCAATT-TATCTATCTACAGTCATTTC-TTCCAAGAA-TAA--------------------------------------AAAAT--GA-GCTAAC-------GTTTGTTCTTATGTGGGTCGTCGGTGACCTCTGATAGGGGATCAAA-----GCAAGATTGATGACTAACTC
>Pinus sylvestris EU750632
CAAACCAATT-TATCTATCTACAGTCATTTC-TTCCAAGAA-TAA--------------------------------------AAAAT--GA-GCTAAC-------GTTTGTTCTTATGTGGGTCGTCGGTGACCTCTGATAGGGGATCAAA-----GCAAGATTGATGACTAACTC
>Larix decidua AB501189B
CAAACCAATTGTCTCTATCTACGGTCATTTC-TTCCAATAA-GAAAATTT-------------------CTAGGTCCGTCCCGACAAC--GA-GCTAAC-------GTTTG----TATGTGG---GTCGGCGACCTCTGACAGGGGATCAAA-----GCAAGATCGAAGACTAACTC
>Larix kaempferi MF990369
CAAACCAATTGTCTCTATCTACGGTCATTTC-TTCCAATAA-GAAAATTT-------------------CTAGGTCCGTCCCGACAAC--GA-GCTAAC-------GTTTG----TATGTGG---GTCGGCGACCTCTGACAGGGGATCAAA-----GCAAGATCGAAGACTAACTC
>Larix sibirica NC 036811
CAAACCAATTGTCTCTATCTACGGTCATTTC-TTCCAATAA-TAAAATTT-------------------CTAGGTCCGTCCCGACAAC--GA-GCTAAC-------GTTTG----TATGTGG---GTCGGCGACCTCTGACAGGGGATCAAA-----GCAAGATCGAAGACTAACTC
>Larix occidentalis NC 039583
CAAACCAATTGTCTCTATCTACGGTCATTTC-TTCCAATAA-TAAAATTT-------------------CTAGGTCCGTCCCGACAAT--GA-GCTAAC-------GTTTG----TATGTGG---GTCGGCGACCTCTGACAGGGGATCAAA-----GCAAGATCGA-----AACTC
>Taxus baccata MH390464
CCAATAGACAGTCTCTGTCTACAGTCATTAC-TTCCAAGAATGAAAGTTT-------------------CTAAGTCCCCAAAAAAAACTAAAAACTAACTAATAATATTAGTTGATCAGTTAA--GCTGACAAGTTCTGACCGGACATCAAAGTTTTGCAAGATCGATAACCTTCTT
>Taxus baccata MH390454
CCAATAGACAGTCTCTGTCTACAGTCATTAC-TTCCAAGAATGAAAGTTT-------------------CTAAGTCCCCAAAAAAAACTAAAAACTAACTAATAATATTAGTTGATCAGTTAA--GCTGACAAGTTCTGACCGGACATCAAAGTTTTGCAAGATCGATAACCTTCTT
>Taxus baccata MH390453
CCAATAGACAGTCTCTGTCTACAGTCATTAC-TTCCAAGAATGAAAGTTT-------------------CTAAGTCCCCAAAAAAAACTAAAAACTAACTAATAATATTAGTTGATCAGTTAA--GCTGACAAGTTCTGACCGGACATCAAAGTTTTGCAAGATCGATAACCTTCTT
>Taxus cuspidata MF095888
CCAATAGACAGTCTCTGTCTACAGTCATTAC-TTCCAAGAATGAAAGTTT-------------------CTAAGTCCCCAAAAAAAACTAAAAACTAACTAATAATATTAGTTGATCAGTTAA--GCTGACAAGTTCTGACCGGACATCAAAGTTTTGCAAGATCGATAACCTTCTT
>Taxus chinensis NC 041496
CCAATAGACAGTCTCTGTCTACAGTCATTAC-TTCCAAGAATGAAAGTTT-------------------ATAAGTCCCCAAAAAAAACTAAAAACTAACTAATAATATTAGTTGATCAGTTAA--GCTGACAAGTTCTGACCGGACATCAAAGTTTTGCAAGATCGATAACCTTCTT
>Taxus brevifolia NC 041502
CCAATAAACAGTCTCTGTCTACAGTCATTAC-TTCCAAGAATGAAAGTTT-------------------CTAAGTCCCC-AAAAAAACTAAAAACTAACTAATAATATTAGTTGATCAGTTAA--GCTGACAAGTTCTGACCGGACATCAAAGTTTTGCAAGATCGATAACCTTCTT
>Thuja occidentalis KY295906
CTAATTGATAGTT----TCTACGGTCATTCCATTTCAAGAATGACCGGTTGGTTCTACAACCCCGAAAATGAACAATGAACTAATAAT--GAAACTATT-----TTATTAGAAAATATTT-----ATTGATTAATTGTGTTATAGTATTTAT-----------TTTGTAATTTGTT-
