# Supplementary material for: DNA barcoding as new diagnostic tool to lethal plant poisoning in herbivorous mammals
Source: PLoS One. 2023 Nov 15;18(11):e0292275. doi: 10.1371/journal.pone.0292275 (PMC10650979; doi:10.1371/journal.pone.0292275)
Supplement: S6 Data — (FAS) [file pone.0292275.s015.fas]

>goat
CGAGTTTTTGAAAGTAAGGGAGCAATCACCTCTTGTTCTATCAAGAGTGCATTGCTCCTTTACTTCTCTTTTTTTTATTACGACTAGAGTAGTCTTTTATTTACAGATCGTTTTTTCGTTACAAGAAAAAGATTTTTATGGTTTGGTTCATGATTGAGTCTCGTTTTTTCTTTTCGTTTTGGATTCATTTTGAATTTAGATACCTTGGTTTTGTGAAATTGTTATTTTCCATTGAAAATAAAAGAGAAAATTTGCTTAAGACTTCCAATTTCTATCTCTGAAATAGGAAAGAAATAATGATGAATGTTTGAAATTGAAAT-----CTTAAGGGGGCGGATGTAGCCAAGTGGATTAAGGCAG
>local vegetation
CGAGTTTTTGAAAGTAAGGGAGCAATCACCTCTTGTTCTATCAAGAGTGCATTGCTCCTTTACTTCTCTTTTTTTTATTACGACTAGAGTAGTCTTTTATTTACAGATCGTTTTTTCGTTACAAGAAAAAGATTTTTATGGTTTGGTTCATGATTGAGTCTCGTTTTTTCTTTTCGTTTTGGATTCATTTTGAATTTAGATACCTTGGTTTTGTGAAATTGTTATTTTCCATTGAAAATAAAAGAGAAAATTTGCTTAAGACTTCCAATTTCTATCTCTGAAATAGGAAAGAAATAATGATGAATGTTTGAAATTGAAAT-----CTTAAGGGGGCGGATGTAGCCAAGTGGATTAAGGCAG
>P japonica KIT 5488
CGAGTTTTTGAAAGTAAGGGAGCAATCACCTCTTGTTCTATCAAGAGTGCATTGCTCCTTTACTTCTCTTTTTTTTTTTACGACTAGAGTAGTCTTTTATTTACAGATCGTTTTTTTGTTACAAGAAAAAGATTTTTATGGTTTGGTTCATGATTGAGTCTCGTTTTGTCTTTTCGTTTTGGATTCATTTTGAATTTAGATACCTTGGTTTTGTGAAATTGTTATTTTCCATTGAAAATAAAAGAGAAAATTTGCTTAAGACTTCCAATTTCTATCTCCGAAATAGGAAAGAAATAATGATGAATGTTTGAAATTGAAAT-----CTTAAGGGGGCGGATGTAGCCAAGTGGATTAAGGCAG
>P japonica HQ426995
CGAGTTTTTGAAAGTAAGGGAGCAATCACCTCTTGTTCTATCAAGAGTGCATTGCTCCTTTACTTCTCTTTTTTTTTTTACGACTAGAGTAGTCTTTTATTTACAGATCGTTTTTTCGTTACAAGAAAAAGATTTTTATGGTTTGGTTCATGATTGAGTCTCGTTTTGTCTTTTCGTTTTGGATTCATTTTGAATTTAGATACCTTGGTTTTGTGAAATTGTTATTTTCCATTGAAAATAAAAGAGAAAATTTGCTTAAGACTTCCAATTTCTATCTCCGAAATAGGAAAGAAATAATGATGAATGTTTGAAATTGAAAT-----CTTAAGGGGGCGGATGTAGCCAAGTGGATTAAGGCAG
>P japonica MF348776
CGAGTTTTTGAAAGTAAGGGAGCAATCACCTCTTGTTCTATCAAGAGTGCATTGCTCCTTTACTTCTCTTTTTTTTTTTACGACTAGAGTAGTCTTTTATTTACAGATCGTTTTTTTGTTACAAGAAAAAGATTTTTATGGTTTGGTTCATGATTGAGTCTCGTTTTGTCTTTTCGTTTTGGATTCATTTTGAATTTAGATACCTTGGTTTTGTGAAATTGTTATTTTCCATTGAAAATAAAAGAGAAAATTTGCTTAAGACTTCCAATTTCTATCTCCGAAATAGGAAAGAAATAATGATGAATGTTTGAAATTGAAAT-----CTTAAGGGGGCGGATGTAGCCAAGTGGATTAAGGCAG
>P japonica AB206621
CGAGTTTTTGAAAGTAAGGGAGCAATCACCTCTTGTTCTATCAAGAGTGCATTGCTCCTTTACTTCTCTTTTTTTTTTTACGACTAGAGTAGTCTTTTATTTACAGATCGTTTTTTTGTTACAAGAAAAAGATTTTTATGGTTTGGTTCATGATTGAGTCTCGTTTTGTCTTTTCGTTTTGGATTCATTTTGAATTTAGATACCTTGGTTTTGTGAAATTGTTATTTTCCATTGAAAATAAAAGAGAAAATTTGCTTAAGACTTCCAATTTCTATCTCCGAAATAGGAAAGAAATAATGATGAATGTTTGAAATTGAAAT-----CTTAAGGGGGCGGATGTAGCCAAGTGGATTAAGGCAG
>P japonica EU547719
CGAGTTTTTGAAAGTAAGGGAGCAATCACCTCTTGTTCTATCAAGAGTGCATTGCTCCTTTACTTCTCTTTTTTTTTTTACGACTAGAGTAGTCTTTTATTTACAGATCGTTTTTTTGTTACAAGAAAAAGATTTTTATGGTTTGGTTCATGATTGAGTCTCGTTTTGTCTTTTCGTTTTGGATTCATTTTGAATTTAGATACCTTGGTTTTGTGAAATTGTTATTTCCCATTGAAAATAAAAGAGAAAATTTGCTTAAGACTTCCAATTTCTATCTCCGAAATAGGAAAGAAATAATGATGAATGTTTGAAATTGAAAT-----CTTAAGGGGGCGGATGTAGCCAAGTGGATTAAGGCAG
>P japonica AB206622
CGAGTTTTTGAAAGTAAGGGAGCAATCACCTCTTGTTCTATCAAGAGTGCATTGCTCCTTTACTTCTCTTTTTTTTTTTACGACTAGAGTAGTCTTTTATTTACAGATCGTTTTTTCGTTACAAGAAAAAGATTTTTATGGTTTGGTTCATGATTGAGTCTCGTTTTGTCTTTTCGTTTTGGATTCATTTTGAATTTAGATACCTTGGTTTTGTGAAATTGTTATTTTCCATTGAAAATAAAAGAGAAAATTTGCTTAAGACTTCCAATTTCTATCTCCGAAATAGGAAAGAAATAATGATGAATGTTTGAAATTGAAAT-----CTTAAGGGGGCGGATGTAGCCAAGTGGATTAAGGCAG
>P koidzumiana AB206623
CGAGTTTTTGAAAGTAAGGGAGCAATCACCTCTTGTTCTATCAAGAGTGCATTGCTCCTTTACTTCTCTTTTTTTTTTTACGACTAGAGTAGTCTTTTATTTACAGATCGTTTTTTCGTTACAAGAAAAAGATTTTTATGGTTTGGTTCATGATTGAGTCTCGTTTTGTCTTTTCGTTTTGGATTCATTTTGAATTTAGATACCTTGGTTTTGTGAAATTGTTATTTTCCATTGAAAATAAAAGAGAAAATTTGCTTAAGACTTCCAATTTCTATCTCCGAAATAGGAAAGAAATAATGATGAATGTTTGAAATTGAAAT-----CTTAAGGGGGCGGATGTAGCCAAGTGGATTAAGGCAG
>P formosa EU547718
CGAGTTTTTGAAAGTAAGGGAGCAATCACCTCTTGTTCTATCAAGAGTGCATTGCTCCTTTACTTCTCTTTTTTTTATTACGACTAGAGTAGTCTTTTATTTACAGATCGTTTTTTCGTTACAAGAAAAAGATTTTTATAGTTTGGTTCATGATTGAGTCTCGTTTTTTCTTTTCGTTTTGGATTCATTTTGAATTTAGATACCTTGGTTTTGTGAAATTGTTATTTTCCATTGAAAATAAAAGAGAAAATTTGCTTAAGACTTCCAATTTCTATCTCTGAAATAGGAAAGAAATAATGATGAATGTTTGAAATTGAAAT-----CTTAAGGGGGCGGATGTAGCCAAGTGGATTAAGGCAG
>P formosa AB206627
CGAGTTTTTGAAAGTAAGGGAGCAATCACCTCTTGTTCTATCAAGAGTGCATTGCTCCTTTACTTCTCTTTTTTTTATTACGACTAGAGTAGTCTTTTATTTACAGATCGTTTTTTCGTTACAAGAAAAAGATTTTTATAGTTTGGTTCATGATTGAGTCTCGTTTTTTCTTTTCGTTTTGGATTCATTTTGAATTTAGATACCTTGGTTTTGTGAAATTGTTATTTTCCATTGAAAATAAAAGAGAAAATTTGCTTAAGACTTCCAATTTCTATCTCTGAAATAGGAAAGAAATAATGATGAATGTTTGAAATTGAAAT-----CTTAAGGGGGCGGATGTAGCCAAGTGGATTAAGGCAG
>P formosa HQ426993
CGAGTTTTTGAAAGTAAGGGAGCAATCACCTCTTGTTCTATCAAGAGTGCATTGCTCCTTTACTTCTCTTTTTTTTATTACGACTAGAGTAGTCTTTTATTTACAGATCGTTTTTTCGTTACAAGAAAAAGATTTTTATAGTTTGGTTCATGATTGAGTCTCGTTTTTTCTTTTCGTTTTGGATTCATTTTGAATTTAGATACCTTGGTTTTGTGAAATTGTTATTTTCCATTGAAAATAAAAGAGAAAATTTGCTTAAGACTTCCAATTTCTATCTCTGAAATAGGAAAGAAATAATGATGAATGTTTGAAATTGAAAT-----CTTAAGGGGGCGGATGTAGCCAAGTGGATTAAGGCAG
>P cubensis EU547717
CGAGTTTTTGAAAGTAAGGGAGCAATCACCTCTTGTTCTATCAAGAGTGCATTGCTCCTTTACTTCTCTTTTTTTTATTACGACTAGAGTAGTCTTTTATTTACAGATCGTTTTTTCGTTACACGAAAAAGATTTTTATGGTTTGGTTCATGATTGAGTCTCGTTTTTTCTTTTCGTTTTGGATTCATTTTGAATTTAGATACCTTGGTTTTGTGAAATTGTTATTTTCCATTGAAAATAAAAGAGAAAATTTGCTTAAGACTTCCAATTTCTATCTCCGAAATAGGAAAGAAATAATGATGAATGTTTGAAATTGAAAT-----CTTAAGGGGGCGGATGTAGCCAAGTGGATTAAGGCAG
>P phillyreifolia EU547721
CGAGTTTTTGAAAGTAAGGGAGCAATCACCTCTTGTTCTATCAAGAGTGCATTGCTCCTTTACTTCTCTTTTTTTTATTACGACTAGAGTAGTCTTTTATTTACAGATCGTTTTTTCGTTAGAAGAAAAAGATTTTTATGGTTTGGTTCATGATTGAGTCTCGTTTTTTCTTTTCGTTTTGGATTCATTTTGAATTTAGATACCTTGGTTTTGTGAAATTGTTATTTTCCATTGAAAATAAAAGAGAAAATTTGCTTAAGACTTCCAATTTCTATCTCCGAAATAGGAAAGAAATAATGATGAATGTTTGAAATTGAAAT-----CTTAAGGGGGCGGATGTAGCCAAGTGGATTAAGGCAG
>P phillyreifolia AB206628
CGAGTTTTTGAAAGTAAGGGAGCAATCACCTCTTGTTCTATCAAGAGTGCATTGCTCCTTTACTTCTCTTTTTTTTATTACGACTAGAGTAGTCTTTTATTTACAGATCGTTTTTTCGTTAGAAGAAAAAGATTTTTATGGTTTGGTTCATGATTGAGTCTCGTTTTTTCTTTTCGTTTTGGATTCATTTTGAATTTAGATACCTTGGTTTTGTGAAATTGTTATTTTCCATTGAAAATAAAAGAGAAAATTTGCTTAAGACTTCCAATTTCTATCTCCGAAATAGGAAAGAAATAATGATGAATGTTTGAAATTGAAAT-----CTTAAGGGGGCGGATGTAGCCAAGTGGATTAAGGCAG
>P floribunda EU547720
CGAGTTTTTGAAAGTTAGGGAGCAATCACCTCTTGTTCTATCAAGAGTGTATTGCTCCTTTACTTCTCTTTTTTTTATTACGACTAGAGTAGTCTTTTATTTACAGATCGTTTTTTCGTTACAAGAAAAAGATTTTTATGGTTTGGTTCATGATTGAGTCTCGTTTTTTCTTTTCGTTTTGGATTCATTTTGAATTTAGATACCTTGGTTTTGTGAAATTGTTATTTTCCATTGAAAATAAAAGAGAAAATTTGCTTAAGACTTCCAATTTCTATCTCCGAAATAGGAAAGAAATAATGATGAATGTTTGAAATTGAAAT-----CTTAAGGGGGCGGATGTAGCCAAGTGGATTAAGGCAG
>P floribunda AB206629
CGAGTTTTTGAAAGTTAGGGAGCAATCACCTCTTGTTCTATCAAGAGTGTATTGCTCCTTTACTTCTCTTTTTTTTATTACGACTAGAGTAGTCTTTTATTTACAGATCGTTTTTTCGTTACAAGAAAAAGATTTTTATGGTTTGGTTCATGATTGAGTCTCGTTTTTTCTTTTCGTTTTGGATTCATTTTGAATTTAGATACCTTGGTTTTGTGAAATTGTTATTTTCCATTGAAAATAAAAGAGAAAATTTGCTTAAGACTTCCAATTTCTATCTCCGAAATAGGAAAGAAATAATGATGAATGTTTGAAATTGAAAT-----CTTAAGGGGGCGGATGTAGCCAAGTGGATTAAGGCAG
>P nana AB259356
CGAGTTTTTGAAAGTAAGGGAGCAATCACCTCTTGTTCTATCAAGAGTGCATTGCTCCTTTACTTCTCTTTTTTTTATTACGATTAGAGTAGTCTTTTATTTACAGATCGTTTTTTCGTTACAAGAAAAAGATTTTTATGGTTTGGTTCATGATTGAGTCTCGTTTTTTCTTTTCGTTTTGGATTCATTTTGAATTTAGATACCTTGGTTTTGTGAAATTGTTATTTTCCATTGAAAATAAAAGAGAAAATTTGCTTAAGACTTACAATTTCTATCTCCGAAATAGGAAAGAAATAATGATGAATGTTTGAAATTGAAAT-----CTTAAGGGGGCGGATGTAGCCAAGTGGATTAAGGCAG
>Oxydendrum arboreum MF348639
CGAGTTTTTGAAAGTAAGGGAGCAATCACCTCTTGTTCTATCAAGAGTGCATTGCTCCTTTACTTCTCTTTTTTTTATTACGACTAGAGTAGTCTTTTATTTACAGATCGTTTTTTCGTTACAAGAAAAAGATTTTTATGGTTTGGTTCATGATTGAGTCTCGTTTTTTCTTTTCGTTTTGTATTCATTTTGAATTTAGATACCTTTGTTTTGTGAAATTGTTATTTTCCATTGAAAATAAAAGATAAAATTTGCTTAAGACTTCCAATTTCTATCTCCGAAATAACAAAGAAATAATGATGAATGTTTGAAATTGAAAT-----CTTAAGGGGGCGGATGTAGCCAAGTGGATTAAGGCAG
>Craibiodendron scleranthum KP095206
CGAGTTTTTGAAAGTAAGGGAGCAATCACCTCTTGTTCTATCAAGAGTGCATTGCTCCTTTACTTCTCTTTTTTTTATTACGACTAGAGTAGTCTTTT--------ATCGTTTTTTCGTTACAAGAAAAAGATTTTTATGGTTTGGTTCATGATTGAGTCGCGTTTTTTCTTTTCGTTTTGTATTCATTTTGAATTTAAATACCTTGGTTTTGTGAAATTGTTATTTTCCATTGAAAATAAAAGAGAAAATTTGCTTAAGACTTCCAATTTCTATCTCCGAAATAAGAAAGAAATAATGATGAATGTTTGAAATTAAAAT-----CTTAAGGGGGCGGATGTAGCCAAGTGGATTAAGGCAG
>Craibiodendron scleranthum KP095205
CGAGTTTTTGAAAGTAAGGGAGCAATCACCTCTTGTTCTATCAAGAGTGCATTGCTCCTTTACTTCTCTTTTTTTTATTACGACTAGAGTAGTCTTTT--------ATCGTTTTTTCGTTACAAGAAAAAGATTTTTATGGTTTGGTTCATGATTGAGTCGCGTTTTTTCTTTTCGTTTTGTATTCATTTTGAATTTAAATACCTTGGTTTTGTGAAATTGTTATTTTCCATTGAAAATAAAAGAGAAAATTTGCTTAAGACTTCCAATTTCTATCTCCGAAATAAGAAAGAAATAATGATGAATGTTTGAAATTAAAAT-----CTTAAGGGGGCGGATGTAGCCAAGTGGATTAAGGCAG
>Lyonia fruticosa MH621974
CGAGTTTTTGAAAGTAAGGGAGCAATCACCTCTTGTTCTATCAAGAGTGCATTGCTCCTTTACTTCTCTTTTTTTTATTACAACTAGAGTAGTCTTTTATTTACAGATCG-TTTTTCGTTACAAGAAAAAGATTTTTATGGTTTGGTTCATGATTGAGTCTCGTTTTTTCTTTTCGTTTTGTATTCATTTTGAATTTAGATACCTTTGTTTTGTGAAATTGTTATTTTCCATTGAAAATAAAAGATCAAATTTGCTTAAGACTTCAAATTTCTATCTCCGAAATAAGAAAGAAATAATGATGAATGGTTGAAATTGAAATCTTAACTTAAGGGGGCGGATGTAGCCAAGTGGATTAAGGCAG
>Lyonia stahlii KJ426801
CGAGTTTTTGAAAGTAAGGGAGCAATCACCTCTTGTTCTATCAAGAGTGCATTGCTCCTTTACTTCTCTTTTTTTTATTACAACTAGAGTAGTCTTTTATTTACAGATCG-TTTTTCGTTACAAGAAAAAGATTTTTATGGTTTGGTTCATGATTGAGTCTCGTTTTTTCTTTTCGTTTTGTATTCATTTTGAATTTAGATACCTTTGTTTTGTGAAATTGTTATTTTCCATTGAAAATAAAAGATCAAATTTGCTTAAGACTTCAAATTTCTATCTCCGAAATAAGAAAGAAATAATGATGAATGTTTGAAATTGAAATCTTAACTTAAGGGGGCGGATGTAGCCAAGTGGATTAAGGCAG
>Lyonia ovalifolia MF785819
CGAGTTTTTGAAAGTAAAGGAGCAATCACCTCTTGTTCTATCAAGAGGTGATTGCTCCTTTACTTCTCTTTTTTTTATTACAACTAGAGTAGTCTTTTATTTACAGATCG-TTTTTCGTTACAAGAAAAAGATTTTTATGGTTTGGTTCATGATTGAGTCTCGTTTTTTCTTTTCGTTTTGTATTCATTTTGAATTTAGATACCTTTGTTTTGTGAAATTGTTATTTTCCATTGAAAATAAAAGATCAAATTTGGTTAAGACTTCAAATTTCTATCTCCGAAATAAGAAAGAAATAATGATGAATGTTTGAAATTGAAATCTTAACTTAAGGGGGCGGATGTAGCCAAGTGGATTAAGGCAG
>Lyonia ovalifolia KP095208
CGAGTTTTTGAAAGTAAAGGAGCAATCACCTCTTGTTCTATCAAGAGGTGATTGCTC-----CTTCTCTTTTTTTTATTACAACTAGAGTAGTCTTTTATTTACAGATCG-TTTTTCGTTACAAGAAAAAGATTTTTATGGTTTGGTTCATGATTGAGTCTCGTTTTTTCTTTTCGTTTTGTATTCATTTTGAATTTAGATACCTTTGTTTTGTGAAATTGTTATTTTCCATTGAAAATAAAAGATCAAATTTGGTTAAGACTTCAAATTTCTATCTCCGAAATAAGAAAGAAATAATGATGAATGTTTGAAATTGAAATCTTAACTTAAGGGGGCGGATGTAGCCAAGTGGATTAAGGCAG
>Lyonia ovalifolia KP095207
CGAGTTTTTGAAAGTAAAGGAGCAATCACCTCTTGTTCTATCAAGAGGTGATTGCTC-----CTTCTCTTTTTTTTATTACAACTAGAGTAGTCTTTTATTTACAGATCG-TTTTTCGTTACAAGAAAAAGATTTTTATGGTTTGGTTCATGATTGAGTCTCGTTTTTTCTTTTCGTTTTGTATTCATTTTGAATTTAGATACCTTTGTTTTGTGAAATTGTTATTTTCCATTGAAAATAAAAGATCAAATTTGGTTAAGACTTCAAATTTCTATCTCCGAAATAAGAAAGAAATAATGATGAATGTTTGAAATTGAAATCTTAACTTAAGGGGGCGGATGTAGCCAAGTGGATTAAGGCAG
>Agarista populifolia MF348532
CGAGTTTTTGAAAGTAAGGGAGCAATCACCTCTTGTTCTATCAAGAGTGCATTGCTCCTTTACTTCTCTTTTTTTTATTACGACTAGAGTAGTCTTTTATTTACAGATCGTTTTTTCGTTACAAGAAAAAGATTTTTATGGTTTGGTTCATGATTGAGTCTCGTTTTTTCTTTTCGTTTTGGATTCATTTTGAATTTAGATACCTTGGTTTTGTGAAATTGTTATTTTCCATTGAAAATAAAAGAGAAAATTTGCTTAAGACTTCCAATTTCTATCTCCGAAATAGGAAAGAAATAATGATGAATGTTTGAAATTGAAAT-----CTTAAGGGGGCGGATGTAGCCAAGTGGATTAAGGCAG
>Vaccinium vitis-ideae GU361911
CGAGTTTTTGAAAGTAAGGGAGCAATCACCTCTTGTTCTATCAAGAGTGCATTGCTCCTTTACTTCTCTTTTGTTTATTACGACTAGAGTAGTCTTTTAGTTACAGATCCTTTTTTCGTTACAAGAAAAACA-TTTTATGGTTTGGGTCATGATTCAGTCTCCCTTTTTCTTTTCGTTTTGTATTCATTTTGAATTTCGATACCTTTGTTTTGTGAAATTGTTATTTTCCATTGAAAATAAAAGATCAAATTGGCTTAAGACTTCCAATTTCTATCTCCGAAATAAGAAAGAAATAATGATGAATGTTTGAAATTGAAAT-----CTTAAGGGGGCGGATGTAGCCAAGTGGATTAAGGCAG
>Vaccinium uliginosum GU361909
CGAGTTTTTGAAAGTAAGGGAGCAATCACCTCTTGTTCTATCAAGAGTGCATTGCTCCTTTACTTCTCTTTTGTTTATTACGACTAGAGTAGTCTTTTAGTTACAGATCCTTTTTTCGTTACAAGAAAAACATTTTTATGGTTTGGGTCATGATTCAGTCTCCCTTTTTCTTTTCGTTTTGTATTCATTTTGAATTTCGATCCCTTTGTTTTGTGAAATTGTTATTTTCCATTGAAAATAAAAGATCAAATTGGCTTAAGACTTCCAATTTCTATCTCCGAAATAAGAAAGAAATAATGATGAATGTTTGAAATTGAAAT-----CTTAAGGGGGCGGATGTAGCCAAGTGGATTAAGGCAG
>Vaccinium myrtillus HF572793
CGAGTTTTTGAAAGTAAGGGAGCAATCACCTCTTGTTCTATCAAGAGTGCATTGCTCCTTTACTTCTCTTTTGTTTATTACGACTAGAGTAGTCTTTTAGTTACAGATCCTTTTTTCGTTACAAGAAAAACATTTTTATGGTTTGGGTCATGATTCAGTCTCCCTTTTTCTTTTCGTTTTGTATTCATTTTGAATTTCGATACCTTTGTTTTGTGAAATTGTTATTTTCCATTGAAAATAAAAGATCAAATTGGCTTAAGACTTCCAATTTCTATCTCCGAAATAAGAAAGAAATAATGATGAATGTTTGAAATTGAAAT-----CTTAAGGGGGCGGATGTAGCCAAGTGGATTAAGGCAG
