# Supplementary material for: DNA barcoding as new diagnostic tool to lethal plant poisoning in herbivorous mammals
Source: PLoS One. 2023 Nov 15;18(11):e0292275. doi: 10.1371/journal.pone.0292275 (PMC10650979; doi:10.1371/journal.pone.0292275)
Supplement: S7 Data — (FAS) [file pone.0292275.s016.fas]

>Robinia pseudacacia 1
TCCGTAGGTGAACCTGCGGAAGGATCATTGTCGATGCCCCTAACAAGCAAC-CGA-CCCGTGAATTTG-TTTGACTACTTAGGGTTGGCTCGGGGTGCTTAGCACCTCGACCTCCCTTGGGTTAGGGG-GAGGTCACGTTGTGCCCTCTCCTCTT--AGCCGAAACACAAA-CCCCGGCGCGGAATGCGTCAAGGAATCAT-AAATCGTTTCACGTGCTCTCGTCCACCTGGGGGCTTTTGCTCGTACGGGTGGCGTTGCAGCACGTTATGTAC-AATGACTCTCGGCAACGGATATCTCGGCTCTCGCATCGATGAAGAACGTAGCGAAATGCGATACTTGGTGTGAATTGCAGAATCCCGTGAACCATCGAGTTTTTGAACGCAAGTTGCGCCCGAAGCCGTTAGGCCGAGGGCACGCCTGCCTGGGTGTCACACATCGTTGCCCCAATGCCAATCGCCTCAC--TTTGTAGGTATTTGCTTGGGGTGAATGTTGGCCTCCCGTGAGCTTTGTCTCACGGTTGGTTG-AAAATCGAGTGCATGGTGTCGGGTGTACCATGATGGATGGTGGTTGAGTGATGATGCTC-GAGACCAATCATGGGTA--A-CTCCACCAGAATTG-GGCTCGGTGACCCACATGCGTCCCTT
>Robinia pseudacacia 2
TCCGTAGGTGAACCTGCGGAAGGATCATTGTCGATGCCCCTAACAAGCAAC-CGA-CCCGTGAATTTG-TTTGACTACTTAGGGTTGGCTCGGGGTGCTTAGCACCTCGACCTCCCTTGGGTTAGGGG-GAGGTCACGTTGTGCCCTCTCCTCTT--AGCCGAAACACAAA-CCCCGGCGCGGAATGCGTCAAGGAATCAT-AAATCGTTTCACGTGCTCTCGTCCACCTGGGGGCTTTTGCTCGTACGGGTGGCGTTGCAGCACGTTATGTAC-AATGACTCTCGGCAACGGATATCTCGGCTCTCGCATCGATGAAGAACGTAGCGAAATGCGATACTTGGTGTGAATTGCAGAATCCCGTGAACCATCGAGTTTTTGAACGCAAGTTGCGCCCGAAGCCGTTAGGCCGAGGGCACGCCTGCCTGGGTGTCACACATCGTTGCCCCAATGCCAATCGCCTCAC--TTTGTAGGTATTTGCTTGGGGTGAATGTTGGCCTCCCGTGAGCTTTGTCTCACGGTTGGTTG-AAAATCGAGTGCATGGTGTCGGGTGTACCATGATGGATGGTGGTTGAGTGATGATGCTC-GAGACCAATCATGGGTA--A-CTCCACCAGAATTG-GGCTCGGTGACCCACATGCGTCCCTT
>cattle 1
TCCGTAGGTGAACCTGCGGAAGGATCATTGTCGATGCCCCTAACAAGCAAC-CGA-CCCGTGAATTTG-TTTGACTACTTAGGGTTGGCTCGGGGTGCTTAGCACCTCGACCTCCCTTGGGTTAGGGG-GAGGTCACGTTGTGCCCTCTCCTCTT--AGCCGAAACACAAA-CCCCGGCGCGGAATGCGTCAAGGAATCAT-AAATCGTTTCACGTGCTCTCGTCCACCTGGGGGCTTTTGCTCGTACGGGTGGCGTTGCACCACGTTATGTAC-AATGACTCTCGGCAACGGATATCTCGGCTCTCGCATCGATGAAGAACGTAGCGAAATGCGATACTTGGTGTGAATTGCAGAATCCCGTGAACCATCGAGTTTTTGAACGCAAGTTGCGCCCGAAGCCGTTAGGCCGAGGGCACGCCTGCCTGGGTGTCACACATCGTTGCCCCAATGCCAATCGCCTCAC--TTTGTAGGTATTTGCTTGGGGTGAATGTTGGCCTCCCGTGAGCTTTGTCTCACGGTTGGTTG-AAAATCGAGTGCATGGTGTCGGGTGTACCATGATGGATGGTGGTTGAGTGATGATGCTC-GAGACCAATCATGGGTA--A-CTCCACCAGAATTG-GGCTCGGTGACCCACATGCGTCCCTT
>cattle 2
TCCGTAGGTGAACCTGCGGAAGGATCATTGTCGATGCCCCTAACAAGCAAC-CGA-CCCGTGAATTTG-TTTGACTACTTAGGGTTGGCTCGGGGTGCTTAGCACCTCGACCTCCCTTGGGTTAGGGG-GAGGTCACGTTGTGCCCTCTCCTCTT--AGCCGAAACACAAA-CCCCGGCGCGGAATGCGTCAAGGAATCAT-AAATCGTTTCACGTGCTCTCGTCCACCTGGGGGCTTTTGCTCGTACGGGTGGCGTTGCAGCACGTTATGTAC-AATGACTCTCGGCAACGGATATCTCGGCTCTCGCATCGATGAAGAACGTAGCGAAATGCGATACTTGGTGTGAATTGCAGAATCCCGTGAACCATCGAGTTTTTGAACGCAAGTTGCGCCCGAAGCCGTTAGGCCGAGGGCACGCCTGCCTGGGTGTCACACATCGTTGCCCCAATGCCAATCGCCTCAC--TTTGTAGGTATTTGCTTGGGGTGAATGTTGGCCTCCCGTGAGCTTTGTCTCACGGTTGGTTG-AAAATCGAGTGCATGGTGTCGGGTGTACCATGATGGATGGTGGTTGAGTGATGATGCTC-GAGACCAATCATGGGTA--A-CTCCACCAGAATTG-GGCTCGGTGACCCACATGCGTCCCTT
>R pseudacacia MH711087
TCCGTAGGTGAACCTGCGGAAGGATCATTGTCGATGCCCCTAACAAGCAAC-CGA-CCCGTGAATTTG-TTTGACTACTTAGGGTTGGCTCGGGGTGCTTAGCACCTCGACCTCCCTTGGGTTAGGGG-GAGGTCACGTTGTGCCCTCTCCTCTT--AGCCGAAACACAAA-CCCCGGCGCGGAATGCGTCAAGGAATCAT-AAATCGTTTCACGTGCTCTCGTCCACCTGGGGGCTTTTGCTCGTACGGGTGGCGTTGCAGCACGTTATGTAC-AATGACTCTCGGCAACGGATATCTCGGCTCTCGCATCGATGAAGAACGTAGCGAAATGCGATACTTGGTGTGAATTGCAGAATCCCGTGAACCATCGAGTTTTTGAACGCAAGTTGCGCCCGAAGCCGTTAGGCCGAGGGCACGCCTGCCTGGGTGTCACACATCGTTGCCCCAATGCCAATCGCCTCAC--TTTGTAGGTATTTGCTTGGGGTGAATGTTGGCCTCCCGTGAGCTTTGTCTCACGGTTGGTTG-AAAATCGAGTGCATGGTGTCGGGTGTACCATGATGGATGGTGGTTGAGTGATGATGCTC-GAGACCAATCATGGGTA--A-CTCCACCAGAATTG-GGCTCGGTGACCCACATGCGTCCCTT
>R pseudacacia MK212132
TCCGTAGGTGAACCTGCGGAAGGATCATTGTCGATGCCCCTAACAAGCAAC-CGA-CCCGTGAATTTG-TTTGACTACTTAGGGTTGGCTCGGGGTGCTTAGCACCTCGACCTCCCTTGGGTTAGGGG-GAGGTCACGTTGTGCCCTCTCCTCTT--AGCCGAAACACAAA-CCCCGGCGCGGAATGCGTCAAGGAATCAT-AAATCGTTTCACGTGCTCTCGTCCACCTGGGGGCTTTTGCTCGTACGGGTGGCGTTGCAGCACGTTATGTAC-AATGACTCTCGGCAACGGATATCTCGGCTCTCGCATCGATGAAGAACGTAGCGAAATGCGATACTTGGTGTGAATTGCAGAATCCCGTGAACCATCGAGTTTTTGAACGCAAGTTGCGCCCGAAGCCGTTAGGCCGAGGGCACGCCTGCCTGGGTGTCACACATCGTTGCCCCAATGCCAATCGCCTCAC--TTTGTAGGTATTTGCTTGGGGTGAATGTTGGCCTCCCGTGAGCTTTGTCTCACGGTTGGTTG-AAAATCGAGTGCATGGTGTCGGGTGTACCATGATGGATGGTGGTTGAGTGATGATGCTC-GAGACCAATCATGGGTA--A-CTCCACCAGAATTG-GGCTCGGTGACCCACATGCGTCCCTT
>R pseudacacia EF494737
TCCGTAGGTGAACCTGCGGAAGGATCATTGTCGATGCCCCTAMCAAGCAAC-CGA-CCCGTGAATTTG-TTTGACTACTTAGGGTTGGCTCGGGGTGCTTAGCACCTCGACCTCCCTTGGGTTAGGGG-GAGGTCACGTTGTGCCCTCTCCTCTT--AGCCGAAACACAAA-CCCCGGCGCGGAATGCGTCAAGGAATCAT-AAATCGTTTCACGTGCTCTCGTCCACCTGGGGGCTTTTGCTCGTACGGGTGGCGTTGCAGCACGTTATGTAC-AATGACTCTCGGCAACGGATATCTCGGCTCTCGCATCGATGAAGAACGTAGCGAAATGCGATACTTGGTGTGAATTGCAGAATCCCGTGAACCATCGAGTTTTTGAACGCAAGTTGCGCCCGAAGCCGTTAGGCCGAGGGCACGCCTGCCTGGGTGTCACACATCGTTGCCCCAATGCCAATCGCCTCAC--TTTGTAGGTATTTGCTTGGGGTGAATGTTGGCCTCCCGTGAGCTTTGTCTCACGGTTGGTTG-AAAATCGAGTGCATGGTGTCGGGTGTACCATGATGGATGGTGGTTGAGTGATGATGCTC-GAGACCAATCATGGGTA--A-CTCCACCAGAATTG-GGCTCGGTGACCCACATGCGTCCCTT
>R pseudacacia AF176389
TCCGTAGGTGAACCTGCGGAAGGATCATTGTCGATGCCCCTAACAAGCAAC-CGA-CCCGTGAATTTG-TTTGACTACTTAGGGTTGGCTCGGGGTGCTTAGCACCTCGACCTCCCTTGGGTTAGGGG-GAGGTCACGTTGTGCCCTCTCCTCTT--AGCCGAAACACAAA-CCCCGGCGCGGAATGCGTCAAGGAATCAT-AAATCGTTTCACGTGCTCTCGTCCACCTGGGGGCTTTTGCTCGTACGGGTGGCGTTGCAGCACGTTATGTAC-AATGACTCTCGGCAACGGATATCTCGGCTCTCGCATCGATGAAGAACGTAGCGAAATGCGATACTTGGTGTGAATTGCAGAATCCCGTGAACCATCGAGTTTTTGAACGCAAGTTGCGCCCGAAGCCGTTAGGCCGAGGGCACGCCTGCCTGGGTGTCACACATCGTTGCCCCAATGCCAATCGCCTCAC--TTTGTAGGTATTTGCTTGGGGTGAATGTTGGCCTCCCGTGAGCTTTGTCTCACGGTTGGTTG-AAAATCGAGTGCATGGTGTCGGGTGTACCATGATGGATGGTGGTTGAGTGATGATGCTC-GAGACCAATCATGGGTA--A-CTCCACCAGAATTG-GGCTCGGTGACCCACATGCGTCCCTT
>R pseudacacia AF176390
TCCGTAGGTGAACCTGCGGAAGGATCATTGTCGATGCCCCTAACAAGCAAC-CGA-CCCGTGAATTTG-TTTGACTACTTAGGGTTGGCTCGGGGTGCTTAGCACCTCGACCTCCCTTGGGTTAGGGG-GAGGTCACGTTGTGCCCTCTCCTCTT--AGCCGAAACACAAA-CCCCGGCGCGGAATGCGTCAAGGAATCAT-AAATCGTTTCACGTGCTCTCGTCCACCTGGGGGCTTTTGCTCGTACGGGTGGCGTTGCAGCACGTTATGTAC-AATGACTCTCGGCAACGGATATCTCGGCTCTCGCATCGATGAAGAACGTAGCGAAATGCGATACTTGGTGTGAATTGCAGAATCCCGTGAACCATCGAGTTTTTGAACGCAAGTTGCGCCCGAAGCCGTTAGGCCGAGGGCACGCCTGCCTGGGTGTCACACATCGTTGCCCCAATGCCAATCGCCTCAC--TTTGTAGGTATTTGCTTGGGGTGAATGTTGGCCTCCCGTGAGCTTTGTCTCACGGTTGGTTG-AAAATCGAGTGCATGGTGTCGGGTGTACCATGATGGATGGTGGTTGAGTGATGATGCTC-GAGACCAATCATGGGTA--A-CTCCACCAGAATTG-GGCTCGGTGACCCACATGCGTCCCTT
>R pseudacacia AF176391
TCCGTAGGTGAACCTGCGGAAGGATCATTGTCGATGCCCCTAACAAGCAAC-CGA-CCCGTGAATTTG-TTTGACTACTTAGGGTTGGCTCGGGGTGCTTAGCACCTCGACCTCCCTTGGGTTAGGGG-GAGGTCACGTTGTGCCCTCTCCTCTT--AGCCGAAACACAAA-CCCCGGCGCGGAATGCGTCAAGGAATCAT-AAATCGTTTCACGTGCTCTCGTCCACCTGGGGGCTTTTGCTCGTACGGGTGGCGTTGCAGCACGTTATGTAC-AATGACTCTCGGCAACGGATATCTCGGCTCTCGCATCGATGAAGAACGTAGCGAAATGCGATACTTGGTGTGAATTGCAGAATCCCGTGAACCATCGAGTTTTTGAACGCAAGTTGCGCCCGAAGCCGTTAGGCCGAGGGCACGCCTGCCTGGGTGTCACACATCGTTGCCCCAATGCCAATCGCCTCAC--TTTGTAGGTATTTGCTTGGGGTGAATGTTGGCCTCCCGTGAGCTTTGTCTCACGGTTGGTTG-AAAATCGAGTGCATGGTGTCGGGTGTACCATGATGGATGGTGGTTGAGTGATGATGCTC-GAGACCAATCATGGGTA--A-CTCCACCAGAATTG-GGCTCGGTGACCCACATGCGTCCCTT
>R pseudacacia AF174637
TCCGTAGGTGAACCTGCGGAAGGATCATTGTCGATGCCCCTAACAAGCAAC-CGA-CCCGTGAATTTG-TTTGACTACTTAGGGTTGGCTCGGGGTGCYTAGCACCTCGACCTCCCTTGGGTTAGGGG-GAGGTCACGTTGTGCCCTCTCCTCTT--AGCCGAAACACAAA-CCCCGGCGCGGAATGCGTCAAGGAATCAT-AAATCGTTTCACGTGCTCTCGTCCACCTGGGGGCTTTTGCTCGTACGGGTGGCGTTGCAGCACGTTATGTAC-AATGACTCTCGGCAACGGATATCTCGGCTCTCGCATCGATGAAGAACGTAGCGAAATGCGATACTTGGTGTGAATTGCAGAATCCCGTGAACCATCGAGTTTTTGAACGCAAGTTGCGCCCGAAGCCGTTAGGCCGAGGGCACGCCTGCCTGGGTGTCACACATCGTTGCCCCAATGCCAATCGCCTCAC--TTTGTAGGTATTTGCTTGGGGTGAATGTTGGCCTCCCGTGAGCTTTGTCTCACGGTTGGTTG-AAAATCGAGTGCATGGTGTCGGGTGTACCATGATGGATGGTGGTTGAGTGATGATGCTC-GAGACCAATCATGGGTA--A-CTCCACCAGAATTG-GGCTCGGTGACCCACATGCGTCCCTT
>R pseudacacia DQ006010
TCCGTAGGTGAACCTGCGGAAGGATCATTGTCGATGCCCCTAACAAGCAAC-CGA-CCCGTGAATTTG-TTTGACTACTTAGGGTTGGCTCGGGGTGCTTAGCACCTCGACCTCCCTTGGGTTAGGGG-GAGGTCACGTTGTGCCCTCTCCTCTT--AGCCGAAACACAAA-CCCCGGCGCGGAATGCGTCAAGGAATCAT-AAATCGTTTCACGTGCTCTCGTCCACCTGGGGGCTTTTGCTCGTACGGGTGGCGTTGCAGCACGTTATGTAC-AATGACTCTCGGCAACGGATATCTCGGCTCTCGCATCGATGAAGAACGTAGCGAAATGCGATACTTGGTGTGAATTGCAGAATCCCGTGAACCATCGAGTTTTTGAACGCAAGTTGCGCCCGAAGCCGTTAGGCCGAGGGCACGCCTGCCTGGGTGTCACACATCGTTGCCCCAATGCCAATCGCCTCAC--TTTGTAGGTATTTGCTTGGGGTGAATGTTGGCCTCCCGTGAGCTTTGTCTCACGGTTGGTTG-AAAATCGAGTGCATGGTGTCGGGTGTACCATGATGGATGGTGGTTGAGTGATGATGCTC-GAGACCAATCATGGGTA--A-CTCCACCAGAATTG-GGCTCGGTGACCCACATGCGTCCCTT
>R pseudacacia AF398820
TCCGTAGGTGAACCTGCGGAAGGATCATTGTCGATGCCCCTAACAAGCAAC-CGA-CCCGTGAATTTG-TTTGACTACTTAGGGTTGGCTCGGGGTGCTTAGCACCTCGACCTCCCTTGGGTTAGGGG-GAGGTCACGTTGTGCCCTCTCCTCTT--AGCCGAAACACAAA-CCCCGGCGCGGAATGCGTCAAGGAATCAT-AAATCGTTTCACGTGCTCTCGTCCACCTGGGGGCTTTTGCTCGTACGGGTGGCGTTGCAGCACGTTATGTAC-AATGACTCTCGGCAACGGATATCTCGGCTCTCGCATCGATGAAGAACGTAGCGAAATGCGATACTTGGTGTGAATTGCAGAATCCCGTGAACCATCGAGTTTTTGAACGCAAGTTGCGCCCGAAGCCGTTAGGCCGAGGGCACGCCTGCCTGGGTGTCACACATCGTTGCCCCAATGCCAATCGCCTCAC--TTTGTAGGTATTTGCTTGGGGTGAATGTTGGCCTCCCGTGAGCTTTGTCTCACGGTTGGTTG-AAAATCGAGTGCATGGTGTCGGGTGTACCATGATGGATGGTGGTTGAGTGATGATGCTC-GAGACCAATCATGGGTA--A-CTCCACCAGAATTG-GGCTCGGTGACCCACATGCGTCCCTT
>R pseudacacia KP338206
TCCGTAGGTGAACCTGCGGAAGGATCATTGTCGATGCCCCTAACAAGCAAC-CGA-CCCGTGAATTTG-TTTGACTACTTAGGGTTGGCTCGGGGTGCTTAGCACCTCGACCTCCCTTGGGTTAGGGG-GAGGTCACGTTGTGCCCTCTCCTCTT--AGCCGAAACACAAA-CCCCGGCGCGGAATGCGTCAAGGAATCAT-AAATCGTTTCACGTGCTCTCGTCCACCTGGGGGCTTTTGCTCGTACGGGTGGCGTTGCAGCACGTTATGTAC-AATGACTCTCGGCAACGGATATCTCGGCTCTCGCATCGATGAAGAACGTAGCGAAATGCGATACTTGGTGTGAATTGCAGAATCCCGTGAACCATCGAGTTTTTGAACGCAAGTTGCGCCCGAAGCCGTTAGGCCGAGGGCACGCCTGCCTGGGTGTCACACATCGTTGCCCCAATGCCAATCGCCTCAC--TTTGTAGGTATTTGCTTGGGGTGAATGTTGGCCTCCCGTGAGCTTTGTCTCACGGTTGGTTG-AAAATCGAGTGCATGGTGTCGGGTGTACCATGATGGATGGGGGTTGAGTGATGATGCTC-GAGACCAATCATGGGTA--A-CTCCACCAGAATTG-GGCTCGGTGACCCACATGCGTCCCTT
>R pseudacacia AF144655
TCCGTAGGTGAACCTGCGGAAGGATCATTGTCGATGCCCCTAACAAGCAAC-CGA-CCCGTGAATTTG-TTTGACTACTTAGGGTTGGCTCGGGGTGCTTAGCACCTCGACCTCCCTTGGGTTAGGGG---AGTCACGTTGTGCCCTCTCCTCTT--AGCCGAAACACAAA-CCCCGGCGCGGAATGCGTCAAGGAATCAT-AAATCGTTTCACGTGCTCTCGTCCACCTGGGGGCTTTTGCTCGTACGGGTGGCGTTGCAGCACGTTATGTAC-AATGACTCTCGGCAACGGATATCTCGGCTCTCGCATCGATGAAGAACGTAGCGAAATGCGATACTTGGTGTGAATTGCAGAATCCCGTGAACCATCGAGTTTTTGAACGCAAGTTGCGCCCGAAGCCGTTAGGCCGAGGGCACGCCTGCCTGGGTGTCACACATCGTTGCCCCAATGCCAATCGCCTCAC--TTTGTAGGTATTTGCTTGGGGTGAATGTTGGCCTCCCGTGAGCTTTGTCTCACGGTTGGTTG-AAAATCGAGTGCATGGTGTCGGGTGTACCATGATGGATGGTGGTTGAGTGATGATGCTC-GAGACCAATCATGGGTA--A-CTCCACCAGAATTG-GGCTCGGTGACCCACATGCGTCCCTT
>R pseudacacia KU193707
TCCGTAGGTGAACCTGCGGAAGGATCATTGTCGATGCCCCTAACAAGCAAC-CGA-CCCGTGAATTTG-TTTGACTACTTAGGGTTGGCTCGGGGTGCTTAGCACCTCGACCTCCCTTGGGTTAGGGG-GAGGTCACGTTGTGCCCTCTCCTCTT--AGCCGAAACACAAA-CCCCGGCGCGGAATGCGTCAAGGAATCAT-AAATCGTTTCACGTGCTCTCGTCCACCTGGGGGCTTTTGCTCGTACGGGTGGCGTTGCAGCACGTTATGTAC-AATGACTCTCGGCAACGGATATCTCGGCTCTCGCATCGATGAAGAACGTAGCGAAATGCGATACTTGGTGTGAATTGCAGAATCCCGTGAACCATCGAGTTTTTGAACGCAAGTTGCGCCCGAAGCCGTTAGGCCGAGGGCACGCCTGCCTGGGTGTCACACATCGTTGCCCCAATGCCAATCGCCTCAC--TTTGTAGGTATTTGCTTGGGGTGAATGTTGGCCTCCCGTGAGCTTTGTCTCACGGTTGGTTG-AAAATCGAGTGCATGGTGTCGGGTGTACCATGATGGATGGTGGTTGAGTGATGATGCTC-GAGACCAATCATGGGTA--A-CTCCACCAGAATTG-GGCTCGGTGACCCACATGCGTCCCTT
>R pseudacacia MN722002
TCCGTAGGTGAACCTGCGGAAGGATCATTGTCGATGCCCCTAACAAGCAAC-CGA-CCCGTGAATTTG-TTTGACTACTTAGGGTTGGCTCGGGGTGCTTAGCACCTCGACCTCCCTTGGGTTAGGGG-GAGGTCACGTTGTGCCCTCTCCTCTT--AGCCGAAACACAAA-CCCCGGCGCGGAATGCGTCAAGGAATCAT-AAATCGTTTCACGTGCTCTCGTCCACCTGGGGGCTTTTGCTCGTACGGGTGGCGTTGCAGCACGTTATGTAC-AATGACTCTCGGCAACGGATATCTCGGCTCTCGCATCGATGAAGAACGTAGCGAAATGCGATACTTGGTGTGAATTGCAGAATCCCGTGAACCATCGAGTTTTTGAACGCAAGTTGCGCCCGAAGCCGTTAGGCCGAGGGCACGCCTGCCTGGGTGTCACACATCGTTGCCCCAATGCCAATCGCCTCAC--TTTGTAGGTATTTGCTTGGGGTGAATGTTGGCCTCCCGTGAGCTTTGTCTCACGGTTGGTTG-AAAATCGAGTGCATGGTGTCGGGTGTACCATGATGGATGGTGGTTGAGTGATGATGCTC-GAGACCAATCATGGGTA--A-CTCCACCAGAATTG-GGCTCGGTGACCCACATGCGTCCCTT
>R pseudacacia AF218538
TCCGTAGGTGAACCTGCGGAAGGATCATTGTCGATGCCCCTAACAAGCAAC-CGA-CCCGTGAATTTG-TTTGACTACTTAGGGTTGGCTCGGGGTGCTTAGCACCTCGACCTCCCTTGGGTTAGGGG-GAGGTCACGTTGTGCCCTCTCCTCTT--AGCCGAAACACAAA-CCCCGGCGCGGAATGCGTCAAGGAATCAT-AAATCGTTTCACGTGCTCTCGTCCACCTGGGGGCTTTTGCTCGTACGGGTGGCGTTGCAGCACGTTATGTAC-AATGACTCTCGGCAACGGATATCTCGGCTCTCGCATCGATGAAGAACGTAGCGAAATGCGATACTTGGTGTGAATTGCAGAATCCCGTGAACCATCGAGTCTTTGAACGCAAGTTGCGCCCGAAGCCGTTAGGCCGAGGGCACGCCTGCCTGGGTGTCACACATCGTTGCCCCAATGCCAATCGCCTCAC--TTTGTAGGTATTTGCTTGGGGTGAATGTTGGCCTCCCGTGAGCTTTGTCTCACGGTTGGTTG-AAAATCGAGTGCATGGTGTCGGGTGTACCATGATGGATGGTGGTTGAGTGATGATGCTC-GAGACCAATCATGGGTA--A-CTCCACCAGAATTG-GGCTCGGTGACCCACATGCGTCCCTT
>R pseudacacia AF450153
TCCGTAGGTGAACCTGCGGAAGGATCATTGTCGATGCCCCTAACAAGCAAC-CGA-CCCGTGAATTTG-TTTGACTACTTAGGGTTGGCTCGGGGTGCTTAGCACCTCGACCTCCCTTGGGTTAGGGG-GAGGTCACGTTGTGCCCTCTCCTCTT--AGCCGAAACACAAA-CCCCGGCGCGGAATGCGTCAAGGAATCAT-AAATCGTTTCACGTGCTCTCGTCCACCTGGGGGCTTTTGCTCGTACGGGTGGCGTTGCAGCACGTTATGTAC-AATGACTCTCGGCAACGGATATCTCGGCTCTCGCATCGATGAAGAACGTAGCGAAATGCGATACTTGGTGTGAATTGCAGAATCCCGTGAACCATCGAGTCTTTGAACGCAAGTTGCGCCCGAAGCCGTTAGGCCGAGGGCACGCCTGCCTGGGTGTCACACATCGTTGCCCCAATGCCAATCGCCTCAC--TTTGTAGGTATTTGCTTGGGGTGAATGTTGGCCTCCCGTGAGCTTTGTCTCACGGTTGGTTG-AAAATCGAGTGCATGGTGTCGGGTGTACCATGATGGATGGTGGTTGAGTGATGATGCTC-GAGACCAATCATGGGTA--A-CTCCACCAGAATTG-GGCTCGGTGACCCACATGCGTCCCTT
>R pseudacacia AF467495
TCCGTAGGTGAACCTGCGGAAGGATCATTGTCGATGCCCCTAACAAGCAAC-CGA-CCCGTGAATTTG-TTTGACTACTTAGGGTTGGCTCGGGGTGCTTAGCACCTCGACCTCCCTTGGGTTAGGGG-GAG---ACGTTGTGCCCTCTCCTCTT--AGCCGAAACACAAA-CCCCGGCGCGGAATGCGTCAAGGAATCAT-AAATCGTTTCACGTGCTCTCGTCCACCTGGGGGCTTTTGCTCGTACGGGTGGCGTTGCAGCACGTTATGTAC-AATGACTCTCGGCAACGGATATCTCGGCTCTCGCATCGATGAAGAACGTAGCGAAATGCGATACTTGGTGTGAATTGCAGAATCCCGTGAACCATCGAGTTTTTGAACGCAAGTTGCGCCCGAAGCCGTTAGGCNGAGGGCACGCCTGCCTGGGTGTCACACATCGTTGCCCCAATGCCAATCGCCTCGA--TTTGTAGGTATTTGCTTGGGGTGAATGTTGGCCTCCCGTGAGCTTTGTCTCACGGTTGGTTG-AAAATCGAGTGCATGGTGTCGGGTGTACCATGATGGATGGTGGTTGAGTGATGATGCTC-GAGACCAATCATGGGTA--A-CTCCACCAGAATTG-GGCTCGGTGACCCACATGCGT-CCTT
>R viscosa AF398821
TCCGTAGGTGAACCTGCGGAAGGATCATTGTCGATGCCCCTAACAAGCAAC-CGA-CCCGTGAATTTG-TTTAACTACTTAGGGTTGGCTCGGGGTGCTTAGCACCTCGACCTCCCTTGGGTTAGGGG-GAGGTCACGTTGTGCCCTCTCCTCTT--AGCCGAAACACAAA-CCCCGGCGCGGAATGCGTCAAGGAATCAT-AAATCGTTTCACGTGCTCTCGTCCACCTGGGGGCTTTTGCTCGTACGGGTGGCGTTGCAGCACGTTATGTAC-AATGACTCTCGGCAACGGATATCTCGGCTCTCGCATCGATGAAGAACGTAGCGAAATGCGATACTTGGTGTGAATTGCAGAATCCCGTGAACCATCGAGTTTTTGAACGCAAGTTGCGCCCGAAGCCGTTAGGCTGAGGGCACGCCTGCCTGGGTGTCACACATCGTTGCCCCAATGCCAATCGCCTCAC--TTTGTAGGTATTTGCTTGGGGTGAATGTTGGCCTCCCGTGAGCTTTGTCTCACGGTTGGTTG-AAAATCGAGTGCATGGTGTCGGGTGTACCATGATGGATGGTGGTTGAGTGATGATGCTC-GAGACCAATCATGGGTA--A-CTCCACCAGAATTG-GGCTCGGTGACCCACATGCGTCCCTT
>R hispida AF398819
TCCGTAGGTGAACCTGCGGAAGGATCATTGTCGATGCCCCTAACAAGCAAC-CGA-CCCGTGAATTCG-TTTAACTACTTAGGGTTGGCTCGGGGTGCTGAGCACCTCGACCTCCCTTGGGTTAGGGGGGAGGTCACGTCGTGCCCTCTCCTCTT--AGCCGAAACACAAA-CCCCGGCGCGGAATGCGTCAAGGAATCAT-AAATCGTTTCACGTGCTCTCGTCCACCTGGGGGCTTTTGCTCGTACGGGTGGCGTTGCAGCACGTTATGTAC-AATGACTCTCGGCAACGGATATCTCGGCTCTCGCATCGATGAAGAACGTAGCGAAATGCGATACTTGGTGTGAATTGCAGAATCCCGTGAACCATCGAGTTTTTGAACGCAAGTTGCGCCCGAAGCCGTTAGGCTGAGGGCACGCCTGCCTGGGTGTCACACATCGTTGCCCCTATGCCAATCGCCTCAC--TTTGTAGGTATTTGCTTGGGGTGAATGTTGGCCTCCCGTGAGCTCTGTCTCACGGTTGGTTG-AAAATCGAGTGCATGGTGTCGGGTGTACCATGATGGATGGTGGTTGAGTG---ATGCTC-GAGACCAATCATGGGTA--A-CTCCACCAGAATTG-GGCTCGGTGACCCACATGCGTCCCTT
>R hispida AF144656
TCCGTAGGTGAACCTGCGGAAGGATCATTGTCGATGCCCCTACCAAGCAAC-CGA-CCCGTGAATTCG-TTTAACTACTTAGGGTTGGCTCGGGGTGCTGAGCACCTCGCCCTCCCTTGGGTTAGGGGGGAGGTCACGTCGTGCCCTCTCCTCTTGCAGCCGAAACACAAA-CCCCGGCGCGGAATGCGTCAAGGAATCAT-AAATCGTTTCACGTGCTCTCGTCCACCTGGGG--TTTTGCTCGTACGGGTGGCGTTGCAGCACGTTATGTAC-AATGACTCTCGGCAACGGATATCTCGGCTCTCGCATCGATGAAGAACGTAGCGAAATGCGATACTTGGTGTGAATTGCAGAATCCCGTGAACCATCGAGTTTTTGAACGCAAGTTGCGCCCGAAGCCGTTAGGCTGAGGGCACGCCTGCCTGGGTGTCACACATCGTTGCCCCTATGCCAATCGCCTCAC--TTTGTAGGTATTTGCTTGGGGTGAATGTTGGCCTCCCGTGAGCTCTGTCTCACGGTTGGTTG-AAAATCGAGTGCATGGTGTCGGGTGTACCATGATGGATGGTGGTTGAGTGA--ATGCTC-GAGACCAATCATGGGTA--A-CTCCACCAGAATTG-GGCTCGGTGACCCACATGCGTCCCTT
>R hispida AF537360
TCCGTAGGTGAACCTGCGGAAGGATCATTGTCGATGCCCCTAACAAGCAAC-CGA-CCCGTGAATTCG-TTTAACTACTTAGGGTTGGCTCGGGGTGCTGAGCACCTCGACCTCCCTTGGGTTAGGGGGGAGGTCACGTCGTGCCCTCTCCTCTT--AGCCGAAACACAAA-CCCCGGCGCGGAATGCGTCAAGGAATCAT-AAATCGTTTCACGTGCTCTCGTCCACCTGGGGGCTTTTGCTCGTACGGGTGGCGTTGCAGCACGTTATGTAC-AATGACTCTCGGCAACGGATATCTCGGCTCTCGCATCGATGAAGAACGTAGCGAAATGCGATACTTGGTGTGAATTGCAGAATCCCGTGAACCATCGAGTTTTTGAACGCAAGTTGCGCCCGAAGCCGTTAGGCTGAGGGCACGCCTGCCTGGGTGTCACACATCGTTGCCCCTATGCCAATCGCCTCAC--TTTGTAGGTATTTGCTTGGGGTGAATGTTGGCCTCCCGTGAGCTCTGTCTCACGGTTGGTTG-AAAATCGAGTGCATGGTGTCGGGTGTACCATGATGGATGGTGGTTGAGCG---ATGCTC-GAGACCAATCATGGGTA--A-CTCCACCAGAATTG-GGCTCGGTGACCCACATGCGTCCCTT
>R neomexicana AF537349
TCCGTAGGTGAACCTGCGGAAGGATCATTGTCGATGCCCCAAACAAGCAAC-CGA-CCCGTGAATTTG-TTTAACTACTTAGGGTTGGCTCGGGGTGCTTAGCACCTCGACCTCCCTTGGGTTAGGGGGGAGGTCACGTTGTGCCCTCTCCTCTT--AGCCGAAACACAAA-CCCCGGCGCGGAATGCGTCAAGGAATCAA-AATTTGTTTCACGTGCTCACGTCCACCTGGGGGCTTTTGCTCGTACGGGTGGCGTTGCAGCACGTTATGTAC-AATGACTCTCGGCAACGGATATCTCGGCTCTCGCATCGATGAAGAACGTAGCGAAATGCGATACTTGGTGTGAATTGCAGAATCCCGTGAACCATCGAGTCTTTGAACGCAAGTTGCGCCCGAAGCCATTAGGCCGAGGGCACGCCTGCCTGGGTGTCACACATTGTTGCCCCAATGCCAATCGCCTCGC--TTTGTAGGTATTTGCTTGGGGTGAATGTTGGCCTCCCGTGAGCTTTGTCTCACGGTTGGTTG-AAAATCGAGTGCATGGTGTCGGGTGTACCATGATGGATGGTGGTTGAGTG---ACGCTC-GAGACCAATCATGGGTA--A-CTCCACCAGAATTG-GGCTCGGTGACCCACATGCGTCCCTT
>R neomexicana AF537350
TCCGTAGGTGAACCTGCGGAAGGATCATTGTCGATGCCCCAAACAAGCAAC-CGA-CCCGTGAATTTG-TTTAACTACTTAGGGTTGGCTCGGGGTGCTTAGCACCTCGACCTCCCTTGGGTTAGGGGGGAGGTCACGTTGTGCCCTCTCCTCTT--AGCCGAAACACAAA-CCCCGGCGCGGAATGCGTCAAGGAATCAA-AATTTGTTTCACGTGCTCACGTCCACCTGGGGGCTTTTGCTCGTACGGGTGGCGTTGCAGCACGTTATGTAC-AATGACTCTCGGCAACGGATATCTCGGCTCTCGCATCGATGAAGAACGTAGCGAAATGCGATACTTGGTGTGAATTGCAGAATCCCGTGAACCATCGAGTCTTTGAACGCAAGTTGCGCCCGAAGCCATTAGGCCGAGGGCACGCCTGCCTGGGTGTCACACATTGTTGCCCCAATGCCAATCGCCTCGC--TTTGTAGGTATTTGCTTGGGGTGAATGTTGGCCTCCCGTGAGCTTTGTCTCACGGTTGGTTG-AAAATCGAGTGCATGGTGTCGGGTGTACCATGATGGATGGTGGTTGAGTG---ACGCTC-GAGACCAATCATGGGTA--A-CTCCACCAGAATTG-GGCTCGGTGACCCACATGCGTCCCTT
>R neomexicana AF537348
TCCGTAGGTGAACCTGCGGAAGGATCATTGTCGATGCCCCAAACAAGCAAC-CGA-CCCGTGAATTTG-TTCAACTACTTAGGGTTGGCTCGGGGTGCTTAGCACCTCGACCTCCCTTGGGTTAGGGGGGAGGTCACGTTGTGCCCTCTCCTCTT--AGCCGAAACACAAA-CCCCGGCGCGGAATGCGTCAAGGAATCAA-AATTTGTTTCACGTGCTCACGTCCACCTGGGGGCTTTTGCTCGTACGGGTGGCGTTGCAGCACGTTATGTAC-AATGACTCTCGGCAACGGATATCTCGGCTCTCGCATCGATGAAGAACGTAGCGAAATGCGATACTTGGTGTGAATTGCAGAATCCCGTGAACCATCGAGTCTTTGAACGCAAGTTGCGCCCGAAGCCATTAGGCCGAGGGCACGCCTGCCTGGGTGTCACACATTGTTGCCCCAATGCCAATCGCCTCGC--TTTGTAGGTATTTGCTTGGGGTGAATGTTGGCCTCCCGTGAGCTTTGTCTCACGGTTGGTTG-AAAATCGAGTGCATGGTGTCGGGTGTACCATGATGGATGGTGGTTGAGTG---ACGCTC-GAGACCAATCATGGGTA--A-CTCCACCAGAATTG-GGCTCGGTGACCCACATGCGTCCCTT
>R neomexicana AF537347
TCCGTAGGTGAACCTGCGGAAGGATCATTGTCGATGCCCCAAACAAGCAAC-CGA-CCCGTGAATTTG-TTCAACTACTTAGGGTTGGCTCGGGGTGCTTAGCACCTCGACCTCCCTTGGGTTAGGGGGGAGGTCACGTTGTGCCCTCTCCTCTT--AGCCGAAACACAAA-CCCCGGCGCGGAATGCGTCAAGGAATCAA-AATTTGTTTCACGTGCTCACGTCCACCTGGGGGCTTTTGCTCGTACGGGTGGCGTTGCAGCACGTTATGTAC-AATGACTCTCGGCAACGGATATCTCGGCTCTCGCATCGATGAAGAACGTAGCGAAATGCGATACTTGGTGTGAATTGCAGAATCCCGTGAACCATCGAGTCTTTGAACGCAAGTTGCGCCCGAAGCCATTAGGCCGAGGGCACGCCTGCCTGGGTGTCACACATTGTTGCCCCAATGCCAATCGCCTCGC--TTTGTAGGTATTTGCTTGGGGTGAATGTTGGCCTCCCGTGAGCTTTGTCTCACGGTTGGTTG-AAAATCGAGTGCATGGTGTCGGGTGTACCATGATGGATGGTGGTTGAGTG---ACGCTC-GAGACCAATCATGGGTA--A-CTCCACCAGAATTG-GGCTCGGTGACCCACATGCGTCCCTT
>R neomexicana AF537351
TCCGTAGGTGAACCTGCGGAAGGATCATTGTCGATGCCCCAAACAAGCAAC-CGA-CCCGTGAATTTG-TTCAACTACTTAGGGTTGGCTCGGGGTGCTTAGCACCTCGACCTCCCTTGGGTTAGGGGGGAGGTCACGTTGTGCCCTCTCCTCTT--AGCCGAAACACAAA-CCCCGGCGCGGAATGCGTCAAGGAATCAA-AATTTGTTTCACGTGCTCACGTCCACCTGGGGGCTTTTGCTCGTACGGGTGGCGTTGCAGCACGTTATGTAC-AATGACTCTCGGCAACGGATATCTCGGCTCTCGCATCGATGAAGAACGTAGCGAAATGCGATACTTGGTGTGAATTGCAGAATCCCGTGAACCATCGAGTCTTTGAACGCAAGTTGCGCCCGAAGCCATTAGGCCGAGGGCACGCCTGCCTGGGTGTCACACATTGTTGCCCCAATGCCAATCGCCTCGC--TTTGTAGGTATTTGCTTGGGGTGAATGTTGGCCTCCCGTGAGCTTTGTCTCACGGTTGGTTG-AAAATCGAGTGCATGGTGTCGGGTGTACCATGATGGATGGTGGTTGAGTG---ACGCTC-GAGACCAATCATGGGTA--A-CTCCACCAGAATTG-GGCTCGGTGACCCACATGCGTCCCTT
>R neomexicana AF398818
TCCGTAGGTGAACCTGCGGAAGGATCATTGTCGATGTCCCAAACAAGCAAC-CGA-CCCGTGAATTTG-TTTAACTACTTAGGGTTGGCTCGGGGTGCTTAGCACCTCGACCTCCCTTGGGTTAGGGGGGAGGTCACGTTGTGCCCTCTCCTCTT--AGCCGAAACACAAA-CCCCGGCGCGGAATGCGTCAAGGAATCAT-AATTTGTTTCACGTGCTCACGTCCACCTGGGGGCTTTTGCTCGTACGGGTGGCGTTGCAGCACGTTATGTAC-AATGACTCTCGGCAACGGATATCTCGGCTCTCGCATCGATGAAGAACGTAGCGAAATGCGATACTTGGTGTGAATTGCAGAATCCCGTGAACCATCGAGTCTTTGAACGCAAGTTGCGCCCGAAGCCATTAGGCCGAGGGCACGCCTGCCTGGGTGTCACACATTGTTGCCCCAATGCCAATCGCCTCGC--TTTGTAGGTATTTGCTTGGGGTGAATGTTGGCCTCCCGTGAGCTTTGTCTCACGGTTGGTTG-AAAATCGAGTGCATGGTGTCGGGTGTACCATGATGGATGGTGGTTGAGTG---ACGCTC-GAGACCAATCATGGGTA--A-CTCCACCAGAATTG-GGCTCGGTGACCCACATGCGTCCCTT
>R neomexicana AF398817
TCCGTAGGTGAACCTGCGGAAGGATCATTGTCGATGCCCCAAACAAGCAAC-CGA-CCCGTGAATTTG-TTCAACTACTTAGGGTTGGCTCGGGGTGCTTAGCACCTCGACCTCCCTTGGGTTAGGGGGGAGGTCACGTTGTGCCCTCTCCTCTT--AGCCGAAACACAAA-CCCCGGCGCGGAATGCGTCAAGGAATCAA-AATTTGTTTCACGTGCTCACGTCCACGTGGGGGCTTTTGCTCGTACGGGTGGCGTTGCAGCACGTTATGTAC-AATGACTCTCGGCAACGGATATCTCGGCTCTCGCATCGATGAAGAACGTAGCGAAATGCGATACTTGGTGTGAATTGCAGAATCCCGTGAACCATCGAGTCTTTGAACGCAAGTTGCGCCCGAAGCCATTAGGCCGAGGGCACGCCTGCCTGGGTGTCACACATTGTTGCCCCAATGCCAATCGCCTCTC--TTTGTAGGTATTTGCTTGGGGTGAATGTTGGCCTCCCGTGAGCTTTGTCTCACGGTTGGTTG-AAAATCGAGTGCATGGTGTCGGGTGTACCATGATGGATGGTGGTTGAGTG---ACGCTC-GAGACCAATCATGGGTA--A-CTCCACCAGAATTG-GGCTCGGTGACCCACATGCGTCCCTT
>Peteria thompsoniae AF398824
TCCGTAGGTGAACCTGCGGAAGGATCATTGTCGATGTCCCTAAAAAGCAAC-CGA-CTCGCGAACATGTTTTTACTACTTGGGGTTGGCTTGGGGTGCTTTGCACCTCGACCTCCCTTGGGCAAGGGGGGAGGTCATGTTGTGCCCTCTCCTCTT--AGCCTTAACACAAACCCCCGGCGCGGAACGCGTCAAGGAATCAT--AATTATTTCACGTGCTCATGTCGACCTGGGGGC-GTAGCCCGTACGGGTGGCGTTGAAGCACGTTATGTAC-AATGACTCTCGGCAACGGATATCTCGGCTCTTGCATCGATGAAGAACGTAGCGAAATGCGATACTTGGTGTGAATTGCAGAATCCCGTGAACCATCGAGTCTTTGAACGCAAGTTGCGCCCGAAGCCATTAGGTTGAGGGCACGCCTGCCTGGGTGTCACACATCGTTGCTCCAACGCCAATCGCCTCACCATGTGTGGGCATTTGCTTGGGGTGAATGTTGGCCTCCCGTGAGCTTGGTCTCACGGTTGGTTG-AAAATTGAGCACATGGTGTATGGTGTACCATGATGGATGGTGGTTGAGTGA--ATGCTCGAAGACCAATCATGGGTC--A-CCCCACCAGAATCC-TGCTCAGCAACCCACATGCAT-CCTT
>Peteria thompsoniae AF537352
TCCGTAGGTGAACCTGCGGAAGGATCATTGTCGATGTCCCTAAAAAGCAAC-CGA-CTCGCGAACATGTTTTTACTACTTGGGGTTGGCTTGGGGTGCTTTGCACCTCGACCTCCCTTGGGCAAGGGGGGAGGTCATGTTGTGCCCTCTCCTCTT--AGCCTTAACACAAACCCCCGGCGCGGAACGCGTCAAGGAATCAT--AATTATTTCACGTGCTCATGTCGACCTGGGGGC-GTAGCCCGTACGGGTGGCGTTGAAGCACGTTATGTAC-AATGACTCTCGGCAACGGATATCTCGGCTCTTGCATCGATGAAGAACGTAGCGAAATGCGATACTTGGTGTGAATTGCAGAATCCCGTGAACCATCGAGTCTTTGAACGCAAGTTGCGCCCGAAGCCATTAGGTTGAGGGCACGCCTGCCTGGGTGTCACACATCGTTGCTCCAACGCCAATCGCCTCACCATGTGTGGGCATTTGCTTGGGGTGAATGTTGGCCTCCCGTGAGCTTGGTCTCACGGTTGGTTG-AAAATTGAGCACATGGTGTATGGTGTACCATGATGGATGGTGGTTGAGTGA--ATGCTCGAAGACCAATCATGGGTC--A-CCCCACCAGAATCC-TGCTCAGCAACCCACATGCAT-CCTT
>Peteria glandulosa AF537354
TCCGTAGGTGAACCTGCGGAAGGATCATTGTCGATGTCCCTAAAAAGCAAC-CGA-CTCGRGAACATGTTTTTACTACTTGGGGTTGGCTTGGGGTGCTTTGCACCTCGACCTCCCTTGGGCAAGGGGGGAGGTCATGTCGTGCCCTCTCCTCTT--AGCCTTAACACAAACCCCCGGCGCGGAACGCGTCAAGGAATCAT--AATTATTTCACGTGCTCAAGTCAACCTGGGGGC-GTAGCTCGTACGGGTGGCGTTGCAGCACGTTATGTAC-AATGACTCTCGGCAACGGATATCTCGGCTCTTGCATCGATGAAGAACGTAGCGAAATGCGATACTTGGTGTGAATTGCAGAATCCCGTGAACCATCGAGTCTTTGAACGCAAGTTGCGCCCGAAGCCATTAGGTTGAGGGCACGCCTGCCTGGGTGTCACACATCGTTGCTCCAACGCCAATCGCCTCACCATGTGTGGGCATTTGCTTGGGGTGAATGTTGGCCTCCCGTGAGCTTGGTCTCACGGTTGGTTG-AAAATTGAGCACATGGTGTATGGTGTACCATGATGGATGGTGGTTGAGTGA--ATGCTCGAAGACCAATCATGGGTC--A-CCCCACCAGAATCC-TGCTCAGCAACCCACATGCAT-CCTT
>Peteria glandulosa AF537353
TCCGTAGGTGAACCTGCGGAAGGATCATTGTCGATGTCCCTAAAAAGCAAC-CGA-CTCGTGAACATGTTTTTACTACTTGGGGTTGGCTTGGGGTGCTTTGCACCTCGACCTCCCTTGGGCAAGGGGGGAGGTCATGTCGTGCCCTCTCCTCTT--AGCCTTAACACAAACCCCCGGCGCGGAACGCGTCAAGGAATCAT--AATTATTTCACGTGCTCAAGTCGACCTGGGGGC-GTAGCCCATACGGGTGGCGTTGCAGCACGTTATGTAC-AATGACTCTCGGCAACGGATATCTCGGCTCTTGCATCGATGAAGAACGTAGCGAAATGCGATACTTGGTGTGAATTGCAGAATCCCGTGAACCATCGAGTCTTTGAACGCAAGTTGCGCCTGAAGCCATTAGGTTGAGGGCACGCCTGCCTGGGTGTCACACATTGTTGCCCCAACGCCAATCGCCTCACCATGTGTGGGCATTTGCTTGGGGTGAATGTTGGCCTCCCGTGAGCTTGGTCTCACGGTTGGTTG-AAAATTGAGCACATGGTGTATGGTGTACCATGATGGATGGTGGTTGAGTGA--ATGCTCGAAGACCAATCATGGGTC--ACCCCCACCAGAATCC-TGCTCAGCAACCCACATGCAT-CCTT
>Peteria scoparia AF398825
TCCGTAGGTGAACCTGCGGAAGGATCATTGTCGATGTCCCTAAAAAGCAAC-CGA-CTCGCGAACATGTTTTTACTACTTGGGGTTGGCTTGGGGTGCTTTGCACCTCGACCTCCCTTGGGCAAGGGGGGAGGTCATGTCGTGCCCTCTCCTCTT--AGCCTTAACACAAACCCCCGGCGCGGAACGCGTCAAGGAATCAT--AATTATTTCACGTGCTCAAGTCGACTTGGGGGC-ATAGCCCGTACGGGTGGTGTTGAAGCACGTAATGTAC-AATGACTCTCGGCAACGGATATCTCGGCTCTTGCATCGATGAAGAACGTAGCGAAATGCGATACTTGGTGTGAATTGCAGAATCCCGTGAACCATCGAGTCTTTGAACGCAAGTTGCGCCCGAAGCCATTAGGTTGAGGGCACGCCTGCTTGGGTGTCACACATCGTTGCTCCAACGCCAATCGCCTCACCATGTGTGGGCATTTGCTTGGGGTGAATGTTGGCCTCCCGTGAGCTTGGTCTCACGGTTGGTTG-AAAATTGAGCACATGGTGTATGGTGTACCATGATGGATGGTGGTTGAGTGA--ATGCTCGAAGACCAATCATGGGTC--A-CCCCACCAGGATCT-TGCTCAGCAACCCACATGCAT-CCCT
>Coursetia robinioides KT281068
TCCGTAGGTGAACCTGCGGAAGGATCATTGTCGATGACCCGAAAAAGCAAT-AGA-CCCGTGGACATGTTTTTACTACTCGGGGTTGGCTCGGGGTGCTTGGCACCTTGGCCTCCCTTTGGCAAGGGGTGAGGCCACATTGTGCCCTCTCCTCTA--AGCCTTAACACAAA-CCCCGGCGCGGAAAGCGTCAAGGAATCAT-AATTATTTCCACGTGCTCGCGTTGACCCGGGGGC-GTAGCCTGCATGGGTGGCGTTGCAACACGTTATGTAC-AATGACTCTCGGCAACGGATATCTCGGCTCTTGCATCGATGAAGAACGTAGCGAAATGCGATACTTGGTGTGAATTGCAGAATCCCGTGAACCATCGAGTCTTTGAACGCAAGTTGCGCCCGAAGCCATTAGGCCGAGGGCACGTCTGCCTGGGTGTCACACATTGTTTCCCCAATGCCAATTGCCTCAC--TTTGTGGGTATTTGCTAGGGGTGAATGTTGGCCTCCCGTGAGCTTTGTCTCGCGGTTGGTTGAAAAATCAAGCGCATGGTGTCGGGTGTACCATGATGGATGGTGGTTGAGTGA--ATGCTCGGAGACCAATCATGGGTA--A-CCTCACTAGAATTG-TGCTCGACAACCCACATGCAT-CCTT
>Laburnum anagyroides AY263679
TCCGTAGGTGAACCTGCGGAAGGATCATTGTCGAAGCCTC--ACAAGCAGTGCGACCCCGTGAATTTG-TTTGACTACTCATGGGTGGCTAGAGGTGTTCGGCACCTCGGTCCCCCTCGTGTCGGGAGGCGCCCCACCCTGCGTGGTCTCCTCCT--GGCCCAATAACAAAACCCCGGCGCCGAACGCGCCAAGGAA-AATGAAATCGTTTAGTGCGCCCCCGTCGGCCCGGAGAC-GGTGCCCGTGCGGGCGGCGTTGCGACACGC-GTATCCGAAAGACTCTCGGCAACGGATATCTCGGCTCTTGCATCGATGAAGAACGTAGCGAAATGCGATACTTGGTGTGAATTGCAGAATCCCGTGAACCATCGAGTCTTTGAACGCAAGTTGCGCCCGAAGCCATTAGGCTGAGGGCACGCCTGCCTGGGTGTTGCACATCGTTGCCCCAGTGCC--TTGGC-CAC--GTGCTAGGCA-CCGAGCGGGGCGAATGTTGGCTTCCCGCGAGCAGCGTCTCACGGTTGGTTG-AAAACTGAGTCCGCGGTGGAGGGCG--CCGTGATGGATGGTGGCTGAGTTA--AAGCTC-GAGACCGATCGTGCGTGTCACCCCCACCAGATTTGCGACTCTGTGACCCATGGGGGTCTGTT
