# Supplementary material for: DNA barcoding as new diagnostic tool to lethal plant poisoning in herbivorous mammals
Source: PLoS One. 2023 Nov 15;18(11):e0292275. doi: 10.1371/journal.pone.0292275 (PMC10650979; doi:10.1371/journal.pone.0292275)
Supplement: S9 Data — (FAS) [file pone.0292275.s018.fas]

>horse EF32147420
AAGGTTTCCGTAGGTGAACGTGCGGAAGGATCATTGTCGATGCCTTACATGCAGACCAACACGTGAATCAGTTTGAACACATAGGGCTGGTTTGAGGTGTTCAACACCTCGGCTTGCCTCTGGTTCGGTGGATGACGACTTGTGCGTCCTCCTATGGGCCAAAACACAAACCCCGGCGCTGAATGCGTCAAGGAATTTAAAATTTGTTCTGAGCGCACCTGCATGCCACCGGAGACGGTTTTCGTGCGGGTTGTGTTTCGAC-CCTAATATAGAATGACTCTCGGCAACGGATATCTAGGCTCTTGCATCGATGAAGAACGTAGCGAAATGCGATACTTGGTGTGAATTGCAGAATCCCGTGAACCATCGAGTCTTTGAACGCAAGTTGCGCCTGATGCCATTAGGTTGAGGGCACGTCTGCCTGGGCGTCACATATCGAAGCCTCTTGCCAATTTCCTATTGATTGGTATTGTGCAAGATG-ATGTTGGCCTCCCGTGAGCACCATCGCCTCATGGTTGGTTGAAAATCGAGACCTTGGTAGAGTGTGC-CATGATAAATGGTGCATGTGTTAAGCACGAGACCAAACAATCATGTGCTGCTCTATTGAATTTAGCCTCTTTTACCCACATGCGTGTCTAAACGCTCGTGATGAGACCTCAGGTCAGGCGGGGCTACCCGCTGAATTTAAGCATATCAATAA
>horse EF20052446
AAGGTTTCCGTAGGTGAACGTGCGGAAGGATCATTGTCGATGCCTTACATGCAGACCAACACGTGAATCAGTTTGAACACATAGGGCTGGTTTGAGGTGTTCAACACCTCGGCTTGCCTCTGGTTCGGTGGATGACGACTTGTGCGTCCTCCTATGGGCCAAAACACAAACCCCGGCGCTGAATGCGTCAAGGAATTTAAAATTTGTTCTGAGCGCACCTGCATGCCACCGGAGACGGTTTTCGTGCGGGTTGTGTTTCGAC-CCTAATATAGAATGACTCTCGGCAACGGATATCTAGGCTCTTGCATCGATGAAGAACGTAGCGAAATGCGATACTTGGTGTGAATTGCAGAATCCCGTGAACCATCGAGTCTTTGAACGCAAGTTGCGCCTGATGCCATTAGGTTGAGGGCACGTCTGCCTGGGCGTCACATATCGAAGCCTCTTGCCAATTTCCTATTGATTGGTATTGTGCAAGATG-ATGTTGGCCTCCCGTGAGCACCATCGCCTCATGGTTGGTTGAAAATCGAGACCTTGGTAGAGTGTGC-CATGATAAATGGTGCATGTGTTAAGCACGAGACCAAACAATCATGTGCTGCTCTATTGAATTTAGCCTCTTTTACCCACATGCGTGTCTAAACGCTCGTGATGAGACCTCAGGTCAGGCGGGGCTACCCGCTGAATTTAAGCATATCAATAA
>horse EF32147419
AAGGTTTCCTTAGGTGAACCTGCGGAAGGATCATTGTCGATGCCTTACATGCAGACCAACACGTGAATCAGTTTGAACACATAGGGCTGGTTTGAGGTGTTCAACACCTCGGCTTGCCTCTGGTTCGGTGGATGACGACTTGTGCGTCCTCCTCTGGGCCAAAACACAAACCCCGGCGCTGAATGCGTCAAGGAATTTAAAATTTGTTCTGAGCGCACCTGCATGCCACCGGAGACGGTTTTCGTGCGGGTTGTGTTTCGAC-CCTAATATAGAATGACTCTCGGCAACGGATATCTAGGCTCTTGCATCGATGAAGAACGTAGCGAAATGCGATACTTGGTGTGAATTGCAGAATCCCGTGAACCATCGAGTCTTTGAACGCAAGTTGCGCCTGATGCCATTAGGTTGAGGGCACGTCTGCCTGGGCGTCACATATCGAAGCCTCTTGCCAATTTCCTATTGATTGCTATTGTGCAAGATG-ATGTTGGCCTCCCGTGAGCACCATCGCCTCATGGTTGGTTGAAAATCGAGACCTTGGTAGAGTGTGC-CATGATAAATGGTGCATGTGTTAAGCACGAGACCAAACAATCATGTGCTGCTCTATTGAATTTAGCCTCTTTTACCCACATGCGTGTCTAAACGCTCGTGATGAGACCTCAAGTCAGGCGGGGCTACCCGCTGAATTTAAGCATATCAATAA
>horse EF20052447
AAGGTTTCCGTAGGTGAACCTGCGGAAGGATCATTGTCGATGCCTTACATGCAGACCAACACGTGAATCAGTTTGAACACATAGGGCTGGTTTGAGGTGTTCAACACCTCGGCTTGCCTCTGGTTCGGTGGATGACGACTTGTGCGTCCTCCTCTGGGCCAAAACACAAACCCCGGCGCTGAATGCGTCAAGGAATTTAAAATTTGTTCTGAGCGCACCTGCATGCCACCGGAGACGGTTTTCGTGCGGGTTGTGTTTCGAC-CCTAATATAGAATGACTCTCGGCAACGGATATCTAGGCTCTTGCATCGATGAAGAACGTAGCGAAATGCGATACTTGGTGTGAATTGCAGAATCCCGTGAACCATCGAGTCTTTGAACGCAAGTTGCGCCTGATGCCATTAGGTTGAGGTCACGTCTGCCTGGGCGTCACATATCGAAGCCTCTTGCCAATTTCCTATTGATTGCTATTGTGCAAGATG-ATGTTGGCCTCCCGTGAGCACCATCGCCTCATGGTTGGTTGAAAATCGAGACCTTGGTAGAGTGTGC-CATGATAAATGGTGCATGTGTTAAGCACGAGACCAAACAATCATGTGCTGCTCTATTGAATTTAGCCTCTTTTACCCACATGCGTGTCTAAACGCTCGTGATGAGACCTCAAGTCAGGCGGGGCTACCCGCTGAATTTAAGCATATCAATAA
>T repens AB546798
AAGGTTTCCGTAGGTGAACCTGCGGAAGGATCATTGTCGATGCCTTACATGCAGACCAACACGTGAATCAGTTTGAACACATAGGGTTGGTTTGAGGTGTTCAACACCTCGGCTTGCCTCTGGTTCGGAGGAGGACGACAAGTGCGTTCTCCTTTGTGCCAAAACACAAACCCCGGCGCTGAATGCGTCAAGGAATTTAAATTTTGCTCTGAGCACACCTGCATGGCACCGGAGACGGTTTTCGTGCGGGTTGTGTTTTGACACATGATATAGAATGACTCTCGGCAACGGATATCTAGGCTCTTGCATCGATGAAGAACGTAGCGAAATGCGATACTTGGTGTGAATTGCAGAATCCCGTGAACCATCGAGTCTTTGAACGCAAGTTGCGCCCGATGCCATTAGGTTGAGGGCACGTCTGCCTGGGTGTCACATATCGAAGCCCCTTCCCAATTTCCTATTAATAGGTATTGTGCAGGGTGAATGTTGGCCTCCCGTGAGCTCCATTGCCTCATGGTTGGTTGAAAATCGAGACCTTGGTAGGGTGTGC-CATGATAGATGGTGGATGTGTGACCCACGAGACCA---AATCATGTGTTGCTCTATTGAATGTGGACTCTTTTACCCACATGCGTTTCTAAACGCTCGTGATGAGACCTCAGGTCAGGCGGGGCTACCCGCTGAATTTAAGCATATCAATAA
>T repens AF154355
AAGGTTTCCGTAGGTGAACCTGCGGAAGGATCATTGTCGATGCCTTACATGCAGACCAACACGTGAATCAGTTTGAACACATAGGGTTGGTTTGAGGTGTTCAACACCTCGGCTTGCCTCTGGTTCGGAGGAGGACGAGTTGTGCGTTCTCCTTTGTGCCAAAACACAAACCCCGGCGCTGAATGCGTCAAGGAATTTAAAATTTGCTCTGAGCGCACCTGCATGGCACCGGAGACGGTTTTCGTGCGGGTTGTGTTCTGACACATGATATAGAATGACTCTCGGCAACGGATATCTAGGCTCTTGCATCGATGAAGAACGTAGCGAAATGCGATACTTGGTGTGAATTGCAGAATCCCGTGAACCATCGAGTCTTTGAACGCAAGTTGCGCCCGATGCCATTAGGTTGAGGGCACGTCTGCCTGGGCGTCACATATCGAAGCCTCTTGCCAATTTCCTATTGATAGGTATTGTGCAGGGTGAATGTTGGCCTCCCGTGAGCTCCATTGCCTCATGGTTGGTTGAAAATCGAGACCTTGGTAGGGTGTGC-CATGATAGATGGTGGATGTGTGACCCACGAGACCA---AGTCATGTGTTGCTCTATTGAATTTAGCCTCTTTTACCCACATGCGTTTCTAAACGCTCGTGATGAGACCTCAGGTCAGGCGGGGCTACCCGCTGAATTTAAGCATATCAATAA
>T hybridum AF154376
AAGGTTTCCGTAGGTGAACCTGCGGAAGGATCATTGTCGATGCCTTACATGCAGACCAACACGTGAATCAGTTTGAACACATAGGGTTGGTTTGAGGTGTTCAACACCTCGGCTTGCCTCTGGTTCGGAGGTGGACGACAAGTGCGTTCTCCTTTGTGCCAAAACACAAACCCCGGCGCTGAATGCGTCAAGGAATTTTAAATTTGCTCTGAGCGCACCTGCATGGCACCGGAGACGGTTTTCGTGCGGGTTGTGTTCTGACACATAATATAGAATGACTCTCGGCAACGGATATCTAGGCTCTTGCATCGATGAAGAACGTAGCGAAATGCGATACTTGGTGTGAATTGCAGAATCCCGTGAACCATCGAGTCTTTGAACGCAAGTTGCGCCCGATGCCATTAGGTTGAGGGCACGTCTGCCTGGGCGTCACATATCGAAGCCTCTTGCCAATTTCCTATTGATAGGTATTGTGCAGGGTGAATGTTGGCCTCCCGTGAGCTCCATTGCCTCATGGTTGGTTGAAAATCGAGACCTTGGTAGGGTGTGC-CATGATAGATGGTGGATGTGTTACGCACGAGACCA---AGTCATGTGTTGCTCTATTGAATTTAGCCTCTTTTACCCACATGCGTTTCTAAACGCTCGTGATGAGACCTCAGGTCAGGCGGGGCTACCCGCTGAATTTAAGCATATCAATAA
>T hybridum AF053159
AAGGTTTCCGTAGGTGAACCTGCGGAAGGATCATTGTCGATGCCTTACATGCAGACCAACACGTGAATCAGTTTGAACACATAGGGTTGGTTTGAGGTGTTCAACACCTCGGCTTGCCTCTGGTTCGGAGGTGGACGACGAGTGCGTTCTCCTTTGTGCCAAAACACAAACCCCGGCGCTGAATGCGTCAAGGAATTTTAAATTTGCTCTGAGCCCACCTGCATGGCACCGGAGATGGTTTTCGTGCGGGTTGTGTTCTGACACATAATATAGAATGACTCTCGGCAACGGATATCTAGGCTCTTGCATCGATGAAGAACGTAGCGAAATGCGATACTTGGTGTGAATTGCAGAATCCCGTGAACCATCGAGTCTTTGAACGCAAGTTGCGCCCGATGCCATTAGGTTGAGGGCACGTCTGCCTGGGCGTCACATATCGAAGCCTCTTGCCAATTTCCTATTGATAGGTATTGTGCAGGGTGAATGTTGGCCTCCCGTGAGCTCCATTGCCTCATGGTTGGTTGAAAATCGAGACCTTGGTAGGGTGTGC-CATGATAGATGGTGGATGTGTTACGCACGAGACCA---AGTCATGTGTTGCTCTATTGAATTTAGCCTCTTTTACCCACATGCGTTTCTAAACGCTCGTGATGAGACCTCAGGTCAGGCGGGGCTACCCGCTGAATTTAAGCATATCAATAA
>T hybridum EU348779
AAGGTTTCCGTAGGTGAACCTGCGGAAGGATCATTGTCGATGCCTTACATGCAGACCAACACGTGAATCAGTTTGAACACATAGGGTTGGTTTGAGGTGTTCAACACCTCGGCTTGCCTCTGGTTCGGAGGTGGACGACGAGTGCGTTCTCCTTTGTGCCAAAACACAAACCCCGGCGCTGAATGCGTCAAGGAATTTTAAATTTGCTCTGAGCCCACCTGCATGGCACCGGAGATGGTTTTCGTGCGGGTTGTGTTCTGACACATAATATAGAATGACTCTCGGCAACGGATATCTAGGCTCTTGCATCGATGAAGAACGTAGCGAAATGCGATACTTGGTGTGAATTGCAGAATCCCGTGAACCATCGAGTCTTTGAACGCAAGTTGCGCCCGATGCCATTAGGTTGAGGGCACGTCTGCCTGGGCGTCACATATCGAAGCCTCTTGCCAATTTCCTATTGATAGGTATTGTGCAGGGTGAATGTTGGCCTCCCGTGAGCTCCATTGCCTCATGGTTGGTTGAAAATCGAGACCTTGGTAGGGTGTGC-CATGATAGATGGTGGATGTGTTACGCACGAGACCA---AGTCATGTGTTGCTCTATTGAATTTAGCCTCTTTTACCCACATGCGTTTCTAAACGCTCGTGATGAGACCTCAGGTCAGGCGGGGCTACCCGCTGAATTTAAGCATATCAATAA
>T pratense MT481801
AAGGTTTCCGTAGGTGAACCTGCGGAAGGATCATTGTCGATGCCTTACATGCAGACCAACACGTGAATCAGTTTGAACACATAGGGCTGGTTTGAGGTGTTCAACACCTCGGCTTGCCTCTGGTTCGGTGGATGACGACTTGTGCGTCCTCCTCTGGGCCAAAACACAAACCCCGGCGCTGAATGCGTCAAGGAATTTAAAATTTGTTCTGAGCGCACCTGCATGCCACCGGAGACGGTTTTCGTGCGGGTTGTGTTTCGAC-CCTAATATAGAATGACTCTCGGCAACGGATATCTAGGCTCTTGCATCGATGAAGAACGTAGCGAAATGCGATACTTGGTGTGAATTGCAGAATCCCGTGAACCATCGAGTCTTTGAACGCAAGTTGCGCCTGATGCCATTAGGTTGAGGGCACGTCTGCCTGGGCGTCACATATCGAAGCCTCTTGCCAATTTCCTATTGATTGGTATTGTGCAAGATG-ATGTTGGCCTCCCGTGAGCACCATCGCCTCATGGTTGGTTGAAAATCGAGACCTTGGTAGAGTGTGC-CATGATAAATGGTGCATGTGTTAAGCACGAGACCAAACAATCATGTGCTGCTCTATTGAATTTAGCCTCTTTTACCCACATGCGTGTCTAAACGCTCGTGATGAGACCTCAGGTCAGGCGGGGCTACCCGCTGAATTTAAGCATATCAATAA
>T pratense MT481823
AAGGTTTCCGTAGGTGAACCTGCGGAAGGATCATTGTCGATGCCTTACATGCAGACCAACACGTGAATCAGTTTGAACACATAGGGCTGGTTTGAGGTGTTCAACACCTCGGCTTGCCTCTGGTTCGGTGGATGACGACTTGTGCGTCCTCCTCTGGGCCAAAACACAAACCCCGGCGCTGAATGCGTCAAGGAATTTAAAATTTGTTCTGAGCGCACCTGCATGCCACCGGAGACGGTTTTCGTGCGGGTTGTGTTTCGAC-CCTAATATAGAATGACTCTCGGCAACGGATATCTAGGCTCTTGCATCGATGAAGAACGTAGCGAAATGCGATACTTGGTGTGAATTGCAGAATCCCGTGAACCATCGAGTCTTTGAACGCAAGTTGCGCCTGATGCCATTAGGTTGAGGGCACGTCTGCCTGGGCGTCACATATCGAAGCCTCTTGCCAATTTCCTATTGATTGGTATTGTGCAAGATG-ATGTTGGCCTCCCGTGAGCACCATCGCCTCATGGTTGGTTGAAAATCGAGACCTTGGTAGAGTGTGC-CATGATAAATGGTGCATGTGTTAAGCACGAGACCAAACAATCATGTGCTGCTCTATTGAATTTAGCCTCTTTTACCCACATGCGTGTCTAAACGCTCGTGATGAGACCTCAGGTCAGGCGGGGCTACCCGCTGAATTTAAGCATATCAATAA
>T pratense MT481815
AAGGTTTCCGTAGGTGAACCTGCGGAAGGATCATTGTCGATGCCTTACATGCAGACCAACACGTGAATCAGTTTGAACACATAGGGCTGGTTTGAGGTGTTCAACACCTCGGCTTGCCTCTGGTTCGGTGGATGACGACTTGTGCGTCCTCCTCTGGGCCAAAACACAAACCCCGGCGCTGAATGCGTCAAGGAATTTAAAATTTGTTCTGAGCGCACCTGCATGCCACCGGAGACGGTTTTCGTGCGGGTTGTGTTTCGAC-CCTAATATAGAATGACTCTCGGCAACGGATATCTAGGCTCTTGCATCGATGAAGAACGTAGCGAAATGCGATACTTGGTGTGAATTGCAGAATCCCGTGAACCATCGAGTCTTTGAACGCAAGTTGCGCCTGATGCCATTAGGTTGAGGGCACGTCTGCCTGGGCGTCACATATCGAAGCCTCTTGCCAATTTCCTATTGATTGGTATTGTGCAAGATG-ATGTTGGCCTCCCGTGAGCACCATCGCCTCATGGTTGGTTGAAAATCGAGACCTTGGTAGAGTGTGC-CATGATAAATGGTGCATGTGTTAAGCACGAGACCAAACAATCATGTGCTGCTCTATTGAATTTAGCCTCTTTTACCCACATGCGTGTCTAAACGCTCGTGATGAGACCTCAGGTCAGGCGGGGCTACCCGCTGAATTTAAGCATATCAATAA
>T pratense MT481857
AAGGTTTCCGTAGGTGAACCTGCGGAAGGATCATTGTCGATGCCTTACATGCAGACCAACACGTGAATCAGTTTGAACACATAGGGCTGGTTTGAGGTGTTCAACACCTCGGCTTGCCTCTGGTTCGGTGGATGACGACTTGTGCGTCCTCCTCTGGGCCAAAACACAAACCCCGGCGCTGAATGCGTCAAGGAATTTAAAATTTGTTCTGAGCGCACCTGCATGCCACCGGAGACGGTTTTCGTGCGGGTTGTGTTTCGAC-CCTAATATAGAATGACTCTCGGCAACGGATATCTAGGCTCTTGCATCGATGAAGAACGTAGCGAAATGCGATACTTGGTGTGAATTGCAGAATCCCGTGAACCATCGAGTCTTTGAACGCAAGTTGCGCCTGATGCCATTAGGTTGAGGGCACGTCTGCCTGGGCGTCACATATCGAAGCCTCTTGCCAATTTCCTATTGATTGGTATTGTGCAAGATG-ATGTTGGCCTCCCGTGAGCACCATCGCCTCATGGTTGGTTGAAAATCGAGACCTTGGTAGAGTGTGC-CATGATAAATGGTGCATGTGTTAAGCACGAGACCAAACAATCATGTGCTGCTCTATTGAATTTAGCCTCTTTTACCCACATGCGTGTCTAAACGCTCGTGATGAGACCTCAGGTCAGGCGGGGCTACCCGCTGAATTTAAGCATATCAATAA
>T pratense MT481859
AAGGTTTCCGTAGGTGAACCTGCGGAAGGATCATTGTCGATGCCTTACATGCAGACCAACACGTGAATCAGTTTGAACACATAGGGCTGGTTTGAGGTGTTCAACACCTCGGCTTGCCTCTGGTTCGGTGGATGACGACTTGTGCGTCCTCCTCTGGGCCAAAACACAAACCCCGGCGCTGAATGCGTCAAGGAATTTAAAATTTGTTCTGAGCGCACCTGCATGCCACCGGAGACGGTTTTCGTGCGGGTTGTGTTTCGAC-CCTAATATAGAATGACTCTCGGCAACGGATATCTAGGCTCTTGCATCGATGAAGAACGTAGCGAAATGCGATACTTGGTGTGAATTGCAGAATCCCGTGAACCATCGAGTCTTTGAACGCAAGTTGCGCCTGATGCCATTAGGTTGAGGGCACGTCTGCCTGGGCGTCACATATCGAAGCCTCTTGCCAATTTCCTATTGATTGGTATTGTGCAAGATG-ATGTTGGCCTCCCGTGAGCACCATCGCCTCATGGTTGGTTGAAAATCGAGACCTTGGTAGAGTGTGC-CATGATAAATGGTGCATGTGTTAAGCACGAGACCAAACAATCATGTGCTGCTCTATTGAATTTAGCCTCTTTTACCCACATGCGTGTCTAAACGCTCGTGATGAGACCTCAGGTCAGGCGGGGCTACCCGCTGAATTTAAGCATATCAATAA
>T pratense MT481873
AAGGTTTCCGTAGGTGAACCTGCGGAAGGATCATTGTCGATGCCTTACATGCAGACCAACACGTGAATCAGTTTGAACACATAGGGCTGGTTTGAGGTGTTCAACACCTCGGCTTGCCTCTGGTTCGGTGGATGACGACTTGTGCGTCCTCCTCTGGGCCAAAACACAAACCCCGGCGCTGAATGCGTCAAGGAATTTAAAATTTGTTCTGAGCGCACCTGCATGCCACCGGAGACGGTTTTCGTGCGGGTTGTGTTTCGAC-CCTAATATAGAATGACTCTCGGCAACGGATATCTAGGCTCTTGCATCGATGAAGAACGTAGCGAAATGCGATACTTGGTGTGAATTGCAGAATCCCGTGAACCATCGAGTCTTTGAACGCAAGTTGCGCCTGATGCCATTAGGTTGAGGGCACGTCTGCCTGGGCGTCACATATCGAAGCCTCTTGCCAATTTCCTATTGATTGGTATTGTGCAAGATG-ATGTTGGCCTCCCGTGAGCACCATCGCCTCATGGTTGGTTGAAAATCGAGACCTTGGTAGAGTGTGC-CATGATAAATGGTGCATGTGTTAAGCACGAGACCAAACAATCATGTGCTGCTCTATTGAATTTAGCCTCTTTTACCCACATGCGTGTCTAAACGCTCGTGATGAGACCTCAGGTCAGGCGGGGCTACCCGCTGAATTTAAGCATATCAATAA
>T pratense MT610968
AAGGTTTCCGTAGGTGAACCTGCGGAAGGATCATTGTCGATGCCTTACATGCAGACCAACACGTGAATCAGTTTGAACACATAGGGCTGGTTTGAGGTGTTCAACACCTCGGCTTGCCTCTGGTTCGGTGGATGACGACTTGTGCGTCCTCCTCTGGGCCAAAACACAAACCCCGGCGCTGAATGCGTCAAGGAATTTAAAATTTGTTCTGAGCGCACCTGCATGCCACCGGAGACGGTTTTCGTGCGGGTTGTGTTCCGAC-CCTAATATAGAATGACTCTCGGCAACGGATATCTAGGCTCTTGCATCGATGAAGAACGTAGCGAAATGCGATACTTGGTGTGAATTGCAGAATCCCGTGAACCATCGAGTCTTTGAACGCAAGTTGCGCCTGATGCCATTAGGTTGAGGGCACGTCTGCCTGGGCGTCACATATCGAAGCCTCTTGCCAATTTCCTATTGATTGGTATTGTGCAAGATG-ATGTTGGCCTCCCGTGAGCACCATCGCCTCATGGTTGGTTGAAAATCGAGACCTTGGTAGAGTGTGC-CATGATAAATGGTGCATGTGTTAAGCACGAGACCAAACAATCATGTGCTGCTCTATTGAATTTAGCCTCTTTTACCCACATGCGTGTCTAAACGCTCGTGATGAGACCTCAGGTCAGGCGGGGCTACCCGCTGAATTTAAGCATATCAATAA
>T pratense KY860927
AAGGTTTCCGTAGGTGAACCTGCGGAAGGATCATTGTCGATGCCTTACATGCAGACCAACACGTGAATCAGTTTGAACACATAGGGCTGGTTTGAGGTGTTCAACACCTCGGCTTGCCTCTGGTTCGGTGGATGACGACTTGTGCGTCCTCCTCTGGGCCAAAACACAAACCCCGGCGCTGAATGCGTCAAGGAATTTAAAATTTGTTCTGAGCGCACCTGCATGCCACCGGAGACGGTTTTCGTGCGGGTTGTGTTCCGAC-CCTAATATAGAATGACTCTCGGCAACGGATATCTAGGCTCTTGCATCGATGAAGAACGTAGCGAAATGCGATACTTGGTGTGAATTGCAGAATCCCGTGAACCATCGAGTCTTTGAACGCAAGTTGCGCCTGATGCCATTAGGTTGAGGGCACGTCTGCCTGGGCGTCACATATCGAAGCCTCTTGCCAATTTCCTATTGATTGGTATTGTGCAAGATG-ATGTTGGCCTCCCGTGAGCACCATCGCCTCATGGTTGGTTGAAAATCGAGACCTTGGTAGAGTGTGC-CATGATAAATGGTGCATGTGTTAAGCACGAGACCAAACAATCATGTGCTGCTCTATTGAATTTAGCCTCTTTTACCCACATGCGTGTCTAAACGCTCGTGATGAGACCTCAGGTCAGGCGGGGCTACCCGCTGAATTTAAGCATATCAATAA
>T pratense KX555647
AAGGTTTCCGTAGGTGAACCTGCGGAAGGATCATTGTCGATGCCTTACATGCAGACCAACACGTGAATCAGTTTGAACACATAGGGCTGGTTTGAGGTGTTCAACACCTCGGCTTGCCTCTGGTTCGGTGGATGACGACTTGTGCGTCCTCCTCTGGGCCAAAACACAAACCCCGGCGCTGAATGCGTCAAGGAATTTAAAATTTGTTCTGAGCGCACCTGCATGCCACCGGAGACGGTTTTCGTGCGGGTTGTGTTCCGAC-CCTAATATAGAATGACTCTCGGCAACGGATATCTAGGCTCTTGCATCGATGAAGAACGTAGCGAAATGCGATACTTGGTGTGAATTGCAGAATCCCGTGAACCATCGAGTCTTTGAACGCAAGTTGCGCCTGATGCCATTAGGTTGAGGGCACGTCTGCCTGGGCGTCACATATCGAAGCCTCTTGCCAATTTCCTATTGATTGGTATTGTGCAAGATG-ATGTTGGCCTCCCGTGAGCACCATCGCCTCATGGTTGGTTGAAAATCGAGACCTTGGTAGAGTGTGC-CATGATAAATGGTGCATGTGTTAAGCACGAGACCAAACAATCATGTGCTGCTCTATTGAATTTAGCCTCTTTTACCCACATGCGTGTCTAAACGCTCGTGATGAGACCTCAGGTCAGGCGGGGCTACCCGCTGAATTTAAGCATATCAATAA
>T pratense DQ312138
AAGGTTTCCGTAGGTGAACCTGCGGAAGGATCATTGTCGATGCCTTACATGCAGACCAACACGTGAATCAGTTTGAACACATAGGGCTGGTTTGAGGTGTTCAACACCTCGGCTTGCCTCTGGTTCGGTGGATGACGACTTGTGCGTCCTCCTCTGGGCCAAAACACAAACCCCGGCGCTGAATGCGTCAAGGAATTTAAAATTTGTTCTGAGCGCACCTGCATGCCACCGGAGACGGTTTTCGTGCGGGTTGTGTTCCGAC-CCTAATATAGAATGACTCTCGGCAACGGATATCTAGGCTCTTGCATCGATGAAGAACGTAGCGAAATGCGATACTTGGTGTGAATTGCAGAATCCCGTGAACCATCGAGTCTTTGAACGCAAGTTGCGCCTGATGCCATTAGGTTGAGGGCACGTCTGCCTGGGCGTCACATATCGAAGCCTCTTGCCAATTTCCTATTGATTGGTATTGTGCAAGATG-ATGTTGGCCTCCCGTGAGCACCATCGCCTCATGGTTGGTTGAAAATCGAGACCTTGGTAGAGTGTGC-CATGATAAATGGTGCATGTGTTAAGCACGAGACCAAACAATCATGTGCTGCTCTATTGAATTTAGCCTCTTTTACCCACATGCGTGTCTAAACGCTCGTGATGAGACCTCAGGTCAGGCGGGGCTACCCGCTGAATTTAAGCATATCAATAA
>T pratense MT481829
AAGGTTTCCGTAGGTGAACCTGCGGAAGGATCATTGTCGATGCCTTACATGCAGACCAACACGTGAATCAGTTTGAACACATAGGGCTGGTTTGAGGTGTTCAACACCTCGGCTTGCCTCTGGTTCGGTGGATGACGACTTGTGCGTCCTCCTCTGGGCCAAAACACAAACCCCGGCGCTGAATGCGTCAAGGAATTTAAAATTTGTTCTGAGCGCACCTGCATGCCACCGGAGACGGTTTTCGTGCGGGTTGTGTTCCGAC-CCTAATATAGAATGACTCTCGGCAACGGATATCTAGGCTCTTGCATCGATGAAGAACGTAGCGAAATGCGATACTTGGTGTGAATTGCAGAATCCCGTGAACCATCGAGTCTTTGAACGCAAGTTGCGCCTGATGCCATTAGGTTGAGGGCACGTCTGCCTGGGCGTCACATATCGAAGCCTCTTGCCAATTTCCTATTGATTGGTATTGTGCAAGATG-ATGTTGGCCTCCCGTGAGCACCATCGCCTCATGGTTGGTTGAAAATCGAGACCTTGGTAGAGTGTGC-CATGATAAATGGTGCATGTGTTAAGCACGAGACCAAACAATCATGTGCTGCTCTATTGAATTTAGCCTCTTTTACCCACATGCGTGTCTAAACGCTCGTGATGAGACCTCAGGTCAGGCGGGGCTACCCGCTGAATTTAAGCATATCAATAA
>T pratense MT481835
AAGGTTTCCGTAGGTGAACCTGCGGAAGGATCATTGTCGATGCCTTACATGCAGACCAACACGTGAATCAGTTTGAACACATAGGGCTGGTTTGAGGTGTTCAACACCTCGGCTTGCCTCTGGTTCGGTGGATGACGACTTGTGCGTCCTCCTCTGGGCCAAAACACAAACCCCGGCGCTGAATGCGTCAAGGAATTTAAAATTTGTTCTGAGCGCACCTGCATGCCACCGGAGACGGTTTTCGTGCGGGTTGTGTTCCGAC-CCTAATATAGAATGACTCTCGGCAACGGATATCTAGGCTCTTGCATCGATGAAGAACGTAGCGAAATGCGATACTTGGTGTGAATTGCAGAATCCCGTGAACCATCGAGTCTTTGAACGCAAGTTGCGCCTGATGCCATTAGGTTGAGGGCACGTCTGCCTGGGCGTCACATATCGAAGCCTCTTGCCAATTTCCTATTGATTGGTATTGTGCAAGATG-ATGTTGGCCTCCCGTGAGCACCATCGCCTCATGGTTGGTTGAAAATCGAGACCTTGGTAGAGTGTGC-CATGATAAATGGTGCATGTGTTAAGCACGAGACCAAACAATCATGTGCTGCTCTATTGAATTTAGCCTCTTTTACCCACATGCGTGTCTAAACGCTCGTGATGAGACCTCAGGTCAGGCGGGGCTACCCGCTGAATTTAAGCATATCAATAA
>T pratense MT481836
AAGGTTTCCGTAGGTGAACCTGCGGAAGGATCATTGTCGATGCCTTACATGCAGACCAACACGTGAATCAGTTTGAACACATAGGGCTGGTTTGAGGTGTTCAACACCTCGGCTTGCCTCTGGTTCGGTGGATGACGACTTGTGCGTCCTCCTCTGGGCCAAAACACAAACCCCGGCGCTGAATGCGTCAAGGAATTTAAAATTTGTTCTGAGCGCACCTGCATGCCACCGGAGACGGTTTTCGTGCGGGTTGTGTTCCGAC-CCTAATATAGAATGACTCTCGGCAACGGATATCTAGGCTCTTGCATCGATGAAGAACGTAGCGAAATGCGATACTTGGTGTGAATTGCAGAATCCCGTGAACCATCGAGTCTTTGAACGCAAGTTGCGCCTGATGCCATTAGGTTGAGGGCACGTCTGCCTGGGCGTCACATATCGAAGCCTCTTGCCAATTTCCTATTGATTGGTATTGTGCAAGATG-ATGTTGGCCTCCCGTGAGCACCATCGCCTCATGGTTGGTTGAAAATCGAGACCTTGGTAGAGTGTGC-CATGATAAATGGTGCATGTGTTAAGCACGAGACCAAACAATCATGTGCTGCTCTATTGAATTTAGCCTCTTTTACCCACATGCGTGTCTAAACGCTCGTGATGAGACCTCAGGTCAGGCGGGGCTACCCGCTGAATTTAAGCATATCAATAA
>T pratense MT481850
AAGGTTTCCGTAGGTGAACCTGCGGAAGGATCATTGTCGATGCCTTACATGCAGACCAACACGTGAATCAGTTTGAACACATAGGGCTGGTTTGAGGTGTTCAACACCTCGGCTTGCCTCTGGTTCGGTGGATGACGACTTGTGCGTCCTCCTCTGGGCCAAAACACAAACCCCGGCGCTGAATGCGTCAAGGAATTTAAAATTTGTTCTGAGCGCACCTGCATGCCACCGGAGACGGTTTTCGTGCGGGTTGTGTTCCGAC-CCTAATATAGAATGACTCTCGGCAACGGATATCTAGGCTCTTGCATCGATGAAGAACGTAGCGAAATGCGATACTTGGTGTGAATTGCAGAATCCCGTGAACCATCGAGTCTTTGAACGCAAGTTGCGCCTGATGCCATTAGGTTGAGGGCACGTCTGCCTGGGCGTCACATATCGAAGCCTCTTGCCAATTTCCTATTGATTGGTATTGTGCAAGATG-ATGTTGGCCTCCCGTGAGCACCATCGCCTCATGGTTGGTTGAAAATCGAGACCTTGGTAGAGTGTGC-CATGATAAATGGTGCATGTGTTAAGCACGAGACCAAACAATCATGTGCTGCTCTATTGAATTTAGCCTCTTTTACCCACATGCGTGTCTAAACGCTCGTGATGAGACCTCAGGTCAGGCGGGGCTACCCGCTGAATTTAAGCATATCAATAA
>T pratense MT481864
AAGGTTTCCGTAGGTGAACCTGCGGAAGGATCATTGTCGATGCCTTACATGCAGACCAACACGTGAATCAGTTTGAACACATAGGGCTGGTTTGAGGTGTTCAACACCTCGGCTTGCCTCTGGTTCGGTGGATGACGACTTGTGCGTCCTCCTCTGGGCCAAAACACAAACCCCGGCGCTGAATGCGTCAAGGAATTTAAAATTTGTTCTGAGCGCACCTGCATGCCACCGGAGACGGTTTTCGTGCGGGTTGTGTTCCGAC-CCTAATATAGAATGACTCTCGGCAACGGATATCTAGGCTCTTGCATCGATGAAGAACGTAGCGAAATGCGATACTTGGTGTGAATTGCAGAATCCCGTGAACCATCGAGTCTTTGAACGCAAGTTGCGCCTGATGCCATTAGGTTGAGGGCACGTCTGCCTGGGCGTCACATATCGAAGCCTCTTGCCAATTTCCTATTGATTGGTATTGTGCAAGATG-ATGTTGGCCTCCCGTGAGCACCATCGCCTCATGGTTGGTTGAAAATCGAGACCTTGGTAGAGTGTGC-CATGATAAATGGTGCATGTGTTAAGCACGAGACCAAACAATCATGTGCTGCTCTATTGAATTTAGCCTCTTTTACCCACATGCGTGTCTAAACGCTCGTGATGAGACCTCAGGTCAGGCGGGGCTACCCGCTGAATTTAAGCATATCAATAA
>T pratense MT481867
AAGGTTTCCGTAGGTGAACCTGCGGAAGGATCATTGTCGATGCCTTACATGCAGACCAACACGTGAATCAGTTTGAACACATAGGGCTGGTTTGAGGTGTTCAACACCTCGGCTTGCCTCTGGTTCGGTGGATGACGACTTGTGCGTCCTCCTCTGGGCCAAAACACAAACCCCGGCGCTGAATGCGTCAAGGAATTTAAAATTTGTTCTGAGCGCACCTGCATGCCACCGGAGACGGTTTTCGTGCGGGTTGTGTTCCGAC-CCTAATATAGAATGACTCTCGGCAACGGATATCTAGGCTCTTGCATCGATGAAGAACGTAGCGAAATGCGATACTTGGTGTGAATTGCAGAATCCCGTGAACCATCGAGTCTTTGAACGCAAGTTGCGCCTGATGCCATTAGGTTGAGGGCACGTCTGCCTGGGCGTCACATATCGAAGCCTCTTGCCAATTTCCTATTGATTGGTATTGTGCAAGATG-ATGTTGGCCTCCCGTGAGCACCATCGCCTCATGGTTGGTTGAAAATCGAGACCTTGGTAGAGTGTGC-CATGATAAATGGTGCATGTGTTAAGCACGAGACCAAACAATCATGTGCTGCTCTATTGAATTTAGCCTCTTTTACCCACATGCGTGTCTAAACGCTCGTGATGAGACCTCAGGTCAGGCGGGGCTACCCGCTGAATTTAAGCATATCAATAA
>T pratense MT481871
AAGGTTTCCGTAGGTGAACCTGCGGAAGGATCATTGTCGATGCCTTACATGCAGACCAACACGTGAATCAGTTTGAACACATAGGGCTGGTTTGAGGTGTTCAACACCTCGGCTTGCCTCTGGTTCGGTGGATGACGACTTGTGCGTCCTCCTCTGGGCCAAAACACAAACCCCGGCGCTGAATGCGTCAAGGAATTTAAAATTTGTTCTGAGCGCACCTGCATGCCACCGGAGACGGTTTTCGTGCGGGTTGTGTTCCGAC-CCTAATATAGAATGACTCTCGGCAACGGATATCTAGGCTCTTGCATCGATGAAGAACGTAGCGAAATGCGATACTTGGTGTGAATTGCAGAATCCCGTGAACCATCGAGTCTTTGAACGCAAGTTGCGCCTGATGCCATTAGGTTGAGGGCACGTCTGCCTGGGCGTCACATATCGAAGCCTCTTGCCAATTTCCTATTGATTGGTATTGTGCAAGATG-ATGTTGGCCTCCCGTGAGCACCATCGCCTCATGGTTGGTTGAAAATCGAGACCTTGGTAGAGTGTGC-CATGATAAATGGTGCATGTGTTAAGCACGAGACCAAACAATCATGTGCTGCTCTATTGAATTTAGCCTCTTTTACCCACATGCGTGTCTAAACGCTCGTGATGAGACCTCAGGTCAGGCGGGGCTACCCGCTGAATTTAAGCATATCAATAA
>T pratense MT481872
AAGGTTTCCGTAGGTGAACCTGCGGAAGGATCATTGTCGATGCCTTACATGCAGACCAACACGTGAATCAGTTTGAACACATAGGGCTGGTTTGAGGTGTTCAACACCTCGGCTTGCCTCTGGTTCGGTGGATGACGACTTGTGCGTCCTCCTCTGGGCCAAAACACAAACCCCGGCGCTGAATGCGTCAAGGAATTTAAAATTTGTTCTGAGCGCACCTGCATGCCACCGGAGACGGTTTTCGTGCGGGTTGTGTTCCGAC-CCTAATATAGAATGACTCTCGGCAACGGATATCTAGGCTCTTGCATCGATGAAGAACGTAGCGAAATGCGATACTTGGTGTGAATTGCAGAATCCCGTGAACCATCGAGTCTTTGAACGCAAGTTGCGCCTGATGCCATTAGGTTGAGGGCACGTCTGCCTGGGCGTCACATATCGAAGCCTCTTGCCAATTTCCTATTGATTGGTATTGTGCAAGATG-ATGTTGGCCTCCCGTGAGCACCATCGCCTCATGGTTGGTTGAAAATCGAGACCTTGGTAGAGTGTGC-CATGATAAATGGTGCATGTGTTAAGCACGAGACCAAACAATCATGTGCTGCTCTATTGAATTTAGCCTCTTTTACCCACATGCGTGTCTAAACGCTCGTGATGAGACCTCAGGTCAGGCGGGGCTACCCGCTGAATTTAAGCATATCAATAA
>T pratense MT481866
AAGGTTTCCGTAGGTGAACCTGCGGAAGGATCATTGTCGATGCCTTACATGCAGACCAACACGTGAATCAGTTTGAACACATAGGGCTGGTTTGAGGTGTTCAACACCTCGGCTTGCCTCTGGTTCGGTGGATGACGACTTGTGCGTCCTCCTCTGGGCCAAAACACAAACCCCGGCGCTGAATGCGTCAAGGAATTTAAAATTTGTTCTGAGCGCACCTGCATGCCACCGGAGACGGTTTTCGTGCGGGTTGTGTTCCGAC-CCTAATATAGAATGACTCTCGGCAACGGATATCTAGGCTCTTGCATCGATGAAGAACGTAGCGAAATGCGATACTTGGTGTGAATTGCAGAATCCCGTGAACCATCGAGTCTTTGAACGCAAGTTGCGCCTGATGCCATTAGGTTGAGGGCACGTCTGCCTGGGCGTCACATATCGAAGCCTCTTGCCAATTTCCTATTGATTGGTATTGTGCAAGATG-ATGTTGGCCTCCCGTGAGCACCATCGCCTCATGGTTGGTTGAAAATCGAGACCTTGGTAGAGTGTGC-CATGATAAATGGTGCATGTGTTAAGCACGAGACCAAACAATCATGTGCTGCTCTATTGAATTTAGCCTCTTTTACCCAGATGCGTGTCTAAACGCTCGTGATGAGACCTCAGGTCAGGCGGGGCTACCCGCTGAATTTAAGCATATCAATAA
>T pratense KU956946
AAGGTTTCCGTAGGTGAACCTGCGGAAGGATCATTGTCGATGCCTTACATGCAGACCAACACGTGAATCAGTTTGAACACATAGGGCTGGTTTGAGGTGTTCAACACCTCGGCTTGCCTCTGGTTCGGTGGATGACGACTTGTGCGTCCTCCTCTGGGCCAAAACACAAACCCCGGCGCTGAATGCGTCAAGGAATTTAAAATTTGTTCTGAGCGCACCTGCATGCCACCGGAGACGGTTTTCGTGCGGGTTGTGTTCCGAC-CCTAATATAGAATGACTCTCGGCAACGGATATCTAGGCTCTTGCATCGATGAAGAACGTAGCGAAATGCGATACTTGGTGTGAATTGCAGAATCCCGTGAACCATCGAGTCTTTGAACGCAAGTTGCGCCTGATGCCATTAGGTTGAGGGCACGTCTGCCTGGGCGTCACATATCGAAGCCTCTTGCCAATTTCCTATTGATTGGTATTGTGCAAGATG-ATGTTGGCCTCCCGTGAGCACCATCGCCTCATGGTTGGTTGAAAATCGAGACCTTGGTAGAGTGTGC-CATGATAAATGGTGCATGTGTTAAGCACGAGACCAAACAATCATGTGCTGCTCTATTGAATTTAGCCTCTTTTACCCACATGCGTGTCTAAACGCTCGTGATGAGACCTCAGGTCAGGCGGGGCTACCCGCTGAATTTAAGCATATCAATAC
>T pratense AF053171
AAGGTTTCCGTAGGTGAACCTGCGGAAGGATCATTGTCGATGCCTTACATGCAGACCAACACGTGAATCAGTTTGAACACATAGGGCTGGTTTGAGGTGTTCAACACCTCGGCTTGCCTCTGGTTCGGTGGATGACGACTTGTGCGTCCTCCTCTGGGCCAAAACACAAACCCCGGCGCTGAATGCGTCAAGGAATTTAAAATTTGTTCTGAGCGCACCTGCATGCCACCGGAGACGGTTTTCGTGCGGGTTGTGTTCCGAC-CCTAATATAGAATGACTCTCGGCAACGGATATCTAGGCTCTTGCATCGATGAAGAACGTAGCGAAATGCGATACTTGGTGTGAATTGCAGAATCCCGTGAACCATCGAGTCTTTGAACGCAAGTTGCGCCTGATGCCATTAGGTTGAGGGCACGTCTGCCTGGGCGTCACATATCGAAGCCTCTTGCCAATTTCCTATTGATTGGTATTGTGCAAGATG-ATGTTGGCCTCCCGTGAGCACCATCGCCTCATGGTTGGTTGAAAATCGAGACCTTGGTAGAGTGTGC-CATGATAAATGGTGCATGTGTTAAGCACGAGACCAAACAATCATGTGCTGCTCTATTGAATTTAGCCTCTTTTACCCACATGCGTGTCTAAACGCTCGTGATGAGACCTCAGGTCAGGCGGGGCTACCCGCTGAATTTAAGCATATCAATAA
>T pratense EU348780
AAGGTTTCCGTAGGTGAACCTGCGGAAGGATCATTGTCGATGCCTTACATGCAGACCAACACGTGAATCAGTTTGAACACATAGGGCTGGTTTGAGGTGTTCAACACCTCGGCTTGCCTCTGGTTCGGTGGATGACGACTTGTGCGTCCTCCTCTGGGCCAAAACACAAACCCCGGCGCTGAATGCGTCAAGGAATTTAAAATTTGTTCTGAGCGCACCTGCATGCCACCGGAGACGGTTTTCGTGCGGGTTGTGTTTCGAC-CCTAATATAGAATGACTCTCGGCAACGGATATCTAGGCTCTTGCATCGATGAAGAACGTAGCGAAATGCGATACTTGGTGTGAATTGCAGAATCCCGTGAACCATCGAGTCTTTGAACGCAAGTTGCGCCTGATGCCATTAGGTTGAGGGCACGTCTGCCTGGGCGTCACATATCGAAGCCTCTTGCCAATTTCCTATTGATTGGTATTGTGCAAGATG-ATGTTGGCCTCCCGTGAGCACCATCGCCTCATGGTTGGTTGAAAATCGAGACCTTGGTAGAGTGTGC-CATGATAAATGGTGCATGTGTTAAGCACGAGACCAAACAATCATGTGCTGCTCTATTGAATTTAGCCTCTTTTACCCACATGCGTGTCTAAACGCTCGTGATGAGACCTCAGGTCAGGCGGGGCTACCCGCTGAATTTAAGCATATCAATAA
>T pratense MH808482
AAGGTTTCCGTAGGTGAACCTGCGGAAGGATCATTGTCGATGCCTTACATGCAGACCAACACGTGAATCAGTTTGAACACATAGGGCTGGTTTGAGGTGTTCAACACCTCGGCTTGCCTCTGGTTCGGTGGATGACGACTTGTGCGTCCTCCTCTGGGCCAAAACACAAACCCCGGCGCTGAATGCGTCAAGGAATTTAAAATTTGTTCTGAGCGCACCTGCATGCCACCGGAGACGGTTTTCGTGCGGGTTGTGTTCCGAC-CCTAATATAGAATGACTCTCGGCAACGGATATCTAGGCTCTTGCATCGATGAAGAACGTAGCGAAATGCGATACTTGGTGTGAATTGCAGAATCCCGTGAACCATCGAGTCTTTGAACGCAAGTTGCGCCTGATGCCATTAGGTTGAGGGCACGTCTGCCTGGGCGTCACATATCGAAGCCTCTTGCCAATTTCCTATTGATTGGTATTGTGCAAGATG-ATGTTGGCCTCCCGTGAGCACCATCGCCTCATGGTTGGTTGAAAATCGAGACCTTGGTAGAGTGTGC-CATGATAAATGGTGCATGTGTTAAGCACGAGACCAAACAATCATGTGCTGCTCTATTGAATTTAGCCTCTTTTACCCACATGCGTGTCTAAACGCTCGTGATGAGACCTCAGGTCAGGCGGGGCTACCCGCTGAATTTAAGCATATCAATAG
>T pratense MH808483
AAGGTTTCCGTAGGTGAACCTGCGGAAGGATCATTGTCGATGCCTTACATGCAGACCAACACGTGAATCAGTTTGAACACATAGGGCTGGTTTGAGGTGTTCAACACCTCGGCTTGCCTCTGGTTCGGTGGATGACGACTTGTGCGTCCTCCTCTGGGCCAAAACACAAACCCCGGCGCTGAATGCGTCAAGGAATTTAAAATTTGTTCTGAGCGCACCTGCATGCCACCGGAGACGGTTTTCGTGCGGGTTGTGTTCCGAC-CCTAATATAGAATGACTCTCGGCAACGGATATCTAGGCTCTTGCATCGATGAAGAACGTAGCGAAATGCGATACTTGGTGTGAATTGCAGAATCCCGTGAACCATCGAGTCTTTGAACGCAAGTTGCGCCTGATGCCATTAGGTTGAGGGCACGTCTGCCTGGGCGTCACATATCGAAGCCTCTTGCCAATTTCCTATTGATTGGTATTGTGCAAGATG-ATGTTGGCCTCCCGTGAGCACCATCGCCTCATGGTTGGTTGAAAATCGAGACCTTGGTAGAGTGTGC-CATGATAAATGGTGCATGTGTTAAGCACGAGACCAAACAATCATGTGCTGCTCTATTGAATTTAGCCTCTTTTACCCACATGCGTGTCTAAACGCTCGTGATGAGACCTCAGGTCAGGCGGGGCTACCCGCTGAATTTAAGCATATCAATAG
>T pratense MN718382
AAGGTTTCCGTAGGTGAACCTGCGGAAGGATCATTGTCGATGCCTTACATGCAGACCAACACGTGAATCAGTTTGAACACATAGGGCTGGTTTGAGGTGTTCAACACCTCGGCTTGCCTCTGGTTCGGTGGATGACGACTTGTGCGTCCTCCTCTGGGCCAAAACACAAACCCCGGCGCTGAATGCGTCAAGGAATTTAAAATTTGTTCTGAGCGCACCTGCATGCCACCGGAGACGGTTTTCGTGCGGGTTGTGTTCCGAC-CCTAATATAGAATGACTCTCGGCAACGGATATCTAGGCTCTTGCATCGATGAAGAACGTAGCGAAATGCGATACTTGGTGTGAATTGCAGAATCCCGTGAACCATCGAGTCTTTGAACGCAAGTTGCGCCTGATGCCATTAGGTTGAGGGCACGTCTGCCTGGGCGTCACATATCGAAGCCTCTTGCCAATTTCCTATTGATTGGTATTGTGCAAGATG-ATGTTGGCCTCCCGTGAGCACCATCGCCTCATGGTTGGTTGAAAATCGAGACCTTGGTAGAGTGTGC-CATGATAAATGGTGCATGTGTTAAGCACGAGACCAAACAATCATGTGCTGCTCTATTGAATTTAGCCTCTTTTACCCACATGCGTGTCTAAACGCTCGTGATGAGACCTCAGGTCAGGCGGGGCTACCCGCTGAATTTAAGCATATCAATAA
>T pratense DQ307475
AAGGTTTCCGTAGGTGAACCTGCGGAAGGATCATTGTCGATGCCTTACATGCAGACCAACACGTGAATCAGTTTGAACACATAGGGCTGGTTTGAGGTGTTCAACACCTCGGCTTGCCTCTGGTTCGGTGGATGACGACTTGTGCGTCCTCCTCTGGGCCAAAACACAAACCCCGGCGCTGAATGCGTCAAGGAATTTAAAATTTGTTCTGAGCGCACCTGCATGCCACCGGAGACGGTTTTCGTGCGGGTTGTGTTCCGAC-CCTAATATAGAATGACTCTCGGCAACGGATATCTAGGCTCTTGCATCGATGAAGAACGTAGCGAAATGCGATACTTGGTGTGAATTGCAGAATCCCGTGAACCATCGAGTCTTTGAACGCAAGTTGCGCCTGATGCCATTAGGTTGAGGGCACGTCTGCCTGGGCGTCACATATCGAAGCCTCTTGCCAATTTCCTATTGATTGGTATTGTGCAAGATG-ATGTTGGCCTCCCGTGAGCACCATCGCCTCATGGTTGGTTGAAAATCGAGACCTTGGTAGAGTGTGC-CATGATAAATGGTGCATGTGTTAAGCACGAGACCAAACAATCATGTGCTGCTCTATTGAATTTAGCCTCTTTTACCCACATGCGTGTCTAAACGCTCGTGATGAGACCTCAGGTCAGGCGGGGCTACCCGCTGAATTTAAGCATATCAATAA
