# Supplementary material for: DNA barcoding as new diagnostic tool to lethal plant poisoning in herbivorous mammals
Source: PLoS One. 2023 Nov 15;18(11):e0292275. doi: 10.1371/journal.pone.0292275 (PMC10650979; doi:10.1371/journal.pone.0292275)
Supplement: S10 Data — (FAS) [file pone.0292275.s019.fas]

>horse EF32147413
TTCTGTCGAAGCTCCATCTACAAATGGATAAGACTCCGGTCTTAGTATATATGAGTTTTTAAAAAGAAAGTAAAGGAGCAATAATCAACTTCTTGTTTTATCAAGAGGGTTGACATTGCTCCTT------TCTTCTTTATTAGCCCTTTAATTACTATTTAGTCGTCTTTTACTTTTAGGATTTTTTCTTTATTTTAACTCAACATACGAAAAAGTAT----------------------TTGAGTATCCTATTTTCCTTATG-----------GAGTCATCTTTTTTTATACGTTTTTATCTGTTT------------------TTTTTGTGTGACGTTTTTATTTCTTTTTTAAATAAAAAAAAGAAAAAGATAAAGCTTTCAATTTCTTTTATGCCTC
>horse EF32147414
TTCTGTCGAAGCTCCATCTACAAATGGATAAGACTCCGGTCTTAGTATATATGAGTTTTTAAAAAGAAAGTAAAGGAGCAATAATCAACTTCTTGTTTTATCAAGAGGGTTGACATTGCTCCTT------TCTTCTTTATTAGCCCTTTAATTACTATTTAGTCGTCTTTTACTTTTAGGATTTTTTCTTTATTTTAACTCAACATACGAAAAAGTAT----------------------TTGAGTATCCTATTTTCCTTATG-----------GAGTCATCTTTTTTTATACGTTTTTATCTGTTT------------------TTTTTGTGTGACGTTTTTATTTCTTTTTTAAATAAAAAAAAGAAAAAGATAAAGCTTTCAATTTCTTTTATGCCTC
>Fagus sylvatica MW566783 Veneto
TTCTGTCGAAGCTCCATCTACAAATGGATAAGACTCCGGTCTTAGTATATATGAGTTTTTAAAAAGAAAGTAAAGGAGCAATAATCAACTTCTTGTTTTATCAAGAGGGTTGACATTGCTCCTT------TCTTCTTTATTAGCCCTTTAATTACTATTTAGTCGTCTTTTACTTTTAGGATTTTTTCTTTATTTTAACTCAACATACGAAAAAGTAT----------------------TTGAGTATCCTATTTTCCTTATG-----------GAGTCATCTTTTTTTATACGTTTTTATCTGTTT------------------TTTTTGTGTGACGTTTTTATTTCTTTTTTAAATAAAAAAAAGAAAAAGATAAAGCTTTCAATTTCTTTTATGCCTC
>Fagus sylvatica MW566784 Morbach
TTCTGTCGAAGCTCCATCTACAAATGGATAAGACTCCGGTCTTAGTATATATGAGTTTTTAAAAAGAAAGTAAAGGAGCAATAATCAACTTCTTGTTTTATCAAGAGGGTTGACATTGCTCCTT------TCTTCTTTATTAGCCCTTTAATTACTATTTAGTCGTCTTTTACTTTTAGGATTTTTTCTTTATTTTAACTCAACATACGAAAAAGTAT----------------------TTGAGTATCCTATTTTCCTTATG-----------GAGTCATCTTTTTTTATACGTTTTTATCTGTTT------------------TTTTTGTGTGACGTTTTTATTTCTTTTTTAAATAAAAAAAAGAAAAAGATAAAGCTTTCAATTTCTTTTATGCCTC
>Fagus sylvatica MW537046 Morbach
TTCTGTCGAAGCTCCATCTACAAATGGATAAGACTCCGGTCTTAGTATATATGAGTTTTTAAAAAGAAAGTAAAGGAGCAATAATCAACTTCTTGTTTTATCAAGAGGGTTGACATTGCTCCTT------TCTTCTTTATTAGCCCTTTAATTACTATTTAGTCGTCTTTTACTTTTAGGATTTTTTCTTTATTTTAACTCAACATACGAAAAAGTAT----------------------TTGAGTATCCTATTTTCCTTATG-----------GAGTCATCTTTTTTTATACGTTTTTATCTGTTT------------------TTTTTGTGTGACGTTTTTATTTCTTTTTTAAATAAAAAAAAGAAAAAGATAAAGCTTTCAATTTCTTTTATGCCTC
>Fagus sylvatica MK598696
TTCTGTCGAAGCTCCATCTACAAATGGATAAGACTCCGGTCTTAGTATATATGAGTTTTTAAAAAGAAAGTAAAGGAGCAATAATCAACTTCTTGTTTTATCAAGAGGGTTGACATTGCTCCTT------TCTTCTTTATTAGCCCTTTAATTACTATTTAGTCGTCTTTTACTTTTAGGATTTTTTCTTTATTTTAACTCAACATACGAAAAAGTAT----------------------TTGAGTATCCTATTTTCCTTATG-----------GAGTCATCTTTTTTTATACGTTTTTATCTGTTT------------------TTTTTGTGTGACGTTTTTATTTCTTTTTTAAATAAAAAAAAGAAAAAGATAAAGCTTTCAATTTCTTTTATGCCTC
>Fagus sylvatica NC 04143
TTCTGTCGAAGCTCCATCTACAAATGGATAAGACTCCGGTCTTAGTATATATGAGTTTTTAAAAAGAAAGTAAAGGAGCAATAATCAACTTCTTGTTTTATCAAGAGGGTTGACATTGCTCCTT------TCTTCTTTATTAGCCCTTTAATTACTATTTAGTCGTCTTTTACTTTTAGGATTTTTTCTTTATTTTAACTCAACATACGAAAAAGTAT----------------------TTGAGTATCCTATTTTCCTTATG-----------GAGTCATCTTTTTTTATACGTTTTTATCTGTTT------------------TTTTTGTGTGACGTTTTTATTTCTTTTTTAAATAAAAAAAAGAAAAAGATAAAGCTTTCAATTTCTTTTATGCCTC
>Acer pseudoplatanus KU500528
TGCTATTGAAGCTCCTTCTACAAATGGATAAGATTTCGATCTTCGTGTATACGAGTTTTT-----GAAAATAACGGAGCAATGCCGATCCTCT-------TCCAATAAATCGGTATTGCTC---------CGTTATTTATTAGG---TT-------------TTTTTTTTCAATTTGTTATTTTTGTCCTTTTTTGACTTCAACAAAACACAAAGTTTTTTTATGCCTTT-------TTATTTAGTATCATATTATTACTACGTGCTAATAATTAAATTAGCCTTTA------GTTATTATGACTTTACAGT-------------TTATTATTTTGAG-TCAATTTTCTATTTTCTATATAATATAAAAAAGTTTGGAAATTTATGCCTCT----TGTCTC
>Acer pseudoplatanus DQ978621
TGCTATTGAAGCTCCTTCTACAAATGGATAAGATTTCGATCTTTGTTTCTACGAGTTTTT-----GAAAATAAAGGAGCAATGCCGATCCTCT-------TCCAATAAATCGGTATTGCTC---------CGTTATTTATTAG----------------------TTTTTCAATTTGTTATTTTTGTCCTTTTTTGACTTCAACAAAACACAAAGTTTTTTTATGCCTTT-------TTATTTAGTATCATATTATTACTATGTGCTAATAATTAAATTAGCCTTTA------GTTATTATGACTTTACAGT-------------TTATTATTTTGAG-TCAATTTTCTATTTTCTATATAATATAAAAAAGTTTGGAAATTTATGCCTCT----TGTCTC
>Acer pseudoplatanus DQ978620
TGCTATTGAAGCTCCTTCTACAAATGGATAAGATTTCGATCTTTGTTTCTACGAGTTTTT-----GAAAATAAAGGAGCAATGCCGATCCTCT-------TCCAATAAATCGGTATTGCTC---------CGTTATTTATTAG----------------------TTTTTCAATTTGTTATTTTTGTCCTTTTTTGACTTCAACAAAACACAAAGTTTTTTTATGCCTTT-------TTATTTAGTATCATATTATTACTATGTGCTAATAATTAAATTAGCCTTTA------GTTATTATGACTTTACAGT-------------TTATTATTTTGAG-TCAATTTTCTATTTTCTATATAATATAAAAAAGTTTGGAAATTTATGCCTCT----TGTCTC
>Acer campestre KU500496
TGCTATTGAAGCTCCTTCTACAAATGGATAAGATTTCGATTTTCGTGTATACGAGTTTTT-----GAAAATAACGGAGCAATGCCGATCCTCT-------TCCAATAAATCGGTATTGCTCCGTTATTTACGTTATTTATTAGG---TT-------------TTTTTTTTCAATTTGTTATTTTTGTCCTTTTTTGACTTCAACAAAACACAAAGTTTTTTTATGCCTTTTTATTTATTATTTAGTATCATATTATTACTACGTGCTAATAATTAAATTATCCTTTA------GTTATTATGACTTTACAGT-------------TTATTATTTTGAG-TCAATTTTCTATTTTCTATATAATAGAAAATAGTTTGGAAGTTTATGCCTCT----TGTCTC
>Acer campestre DQ978587
TGCTATTGAAGCTCCTTCTAAAAATGGATAAGATTTCGATCTTCGTGTATACGAGTTTTT-----GAAAATAACGGAGCAATGCCGATCCTCT-------TCCAATAAATCGGTATTGCTC---------CGTTATTTATTAGG-TTTT-------------TTTTTTTTCAATTTGTTATTTTTGTCCTTTTTTGACTTCAACAAAACACAAAGTTTTTTTATGCCTTTTTATTTATTATTTAGTATCATATTATTACTACGTGCTAATAATTAAATTATCCTTTA------GTTATTATGACTTTACAGT-------------TTATTATTTTGAG-TCAATTTTCTATTTTCTATATAATAGAAAATAGTTTGGAAGTTTATGCCTCT----TGTCTC
>Acer campestre FN687508
TGCTATTGAAGCTCCTTCTAAAAATGGATAAGATTTCGATCTTCGTGTATACGAGTTTTT-----GAAAATAACGGAGCAATGCCGATCCTCT-------TCCAATAAATCGGTATTGCTC---------CGTTATTTATTAGG--TTT-------------TTTTTTTTCAATTTGTTATTTTTGTCCTTTTTTGACTTCAACAAAACACAAAGTTTTTTTATGCCTTTTTATTTATTATTTAGTATCATATTATTACTACGTGCTAATAATTAAATTATCCTTTA------GTTATTATGACTTTACAGT-------------TTATTATTTTGAG-TCAATTTTCTATTTTCTATATAATAGAAAATAGTTTGGAAGTTTATGCCTCT----TGTCTC
>Acer platanoides KU500540
TGCTATTGAAGCTCCTTCTAAAAATGGATAAGATTTCGATCTTCGTGTATACGAGTTTTT-----GAAAATAACGGAGCAATGCCGATCCTCT-------TCCAATAAATCGGTATTGCTC---------CGTTATTTATTAGG---TT-------------TTTTTTTTCAATTTGTTATTTTTGTCCTTTTTTGACTTCAACAAAACACAAAGTTTTTTTATGCCTTTTTATTTATTATTTAGTATCATATTATTACTACGTGCTAATAATTAAATTATCCTTTA------GTTATTATGACTTTACAGT-------------TTATTATTTTGAG-TCAATTTTCTATTTTCTATATAATAGAAAATAGTTTGGAAGTTTATGCCTCT----TGTCTC
>Acer platanoides EU750430
TGCTATTGAAGCTCCTTCTAAAAATGGATAAGATTTCGATCTTCGTGTATACGAGTTTTT-----GAAAATAACGGAGCAATGCCGATCCTCT-------TCCAATAAATCGGTATTGCTC---------CGTTATTTATTAGGTTTTT-------------TTTTTTTTCAATTTGTTATTTTTGTCCTTTTTTGACTTCAACAAAACACAAAGTTTTTTTATGCCTTTTTATTTATTATTTAGTATCATATTATTACTACGTGCTAATAATTAAATTATCCTTTA------GTTATTATGACTTTACAGT-------------TTATTATTTTGAG-TCAATTTTCTATTTTCTATATAATAGAAAATAGTTTGGAAGTTTATGCCTCT----TGTCTC
>Acer platanoides EU750429
TGCTATTGAAGCTCCTTCTAAAAATGGATAAGATTTCGATCTTCGTGTATACGAGTTTTT-----GAAAATAACGGAGCAATGCCGATCCTCT-------TCCAATAAATCGGTATTGCTC---------CGTTATTTATTAGG-TTTT-------------TTTTTTTTCAATTTGTTATTTTTGTCCTTTTTTGACTTCAACAAAACACAAAGTTTTTTTATGCCTTTTTATTTATTATTTAGTATCATATTATTACTACGTGCTAATAATTAAATTATCCTTTA------GTTATTATGACTTTACAGT-------------TTATTATTTTGAG-TCAATTTTCTATTTTCTATATAATAGAAAATAGTTTGGAAGTTTATGCCTCT----TGTCTC
>Aesculus hippocastanum KC510181
TGCTATTGAAGCTCCATCTACAAATGGATAAGATTTCGATCTTCGTGTATACGAGTTTTT-----GAAAATAACGGAGCAATA------------------CCAATAAATTGGTATTGCTC---------CGTTATTTATTAGG--------------------TTTTTTTGATTTA-------TGTCCTTTTTTTACTTCAACAAAACACAAAGTTTTTTTATGCCTTT-------TTATTTAGTATCATATTATTACTATGTGCTAATAATGAAATTTGCCTTTAGTTATTGTTATTATTACTTTACAGTAAGA---------TTATTATTTTAGGGTCAATTT---------AATATAA-AAAAGAAAGTTTGGCATTTTC-----------TGCCTC
>Aesculus hippocastanum MT311731
TGCTATTGAAGCTCCATCTACAAATGGATAAGATTTCGATCTTCGTGTATACGAGTTTTT-----GAAAATAACGGAGCAATA------------------CCAATTTATTGGTATTGCTC---------CGTTATTTATTAGG---------------------TTTTTTTATTTA-------TGTCCTTTTTTTACTTCAACAAAACACAAAGTTTTTTTATGCCTTT-------TTATTTAGTATCATATTATTACTATGTGCTAATAATTAAATTTGCCTTTAGTTATTGTTATTATTACTTTACAGTTAGAACAGTCAGATTATTATTTTAGGGTCAATTT---------AATATAA-AAAAGAAAGTTTGGCATTTTCTGCCTCT----TGCCTC
